# Supplementary material for: A reference-grade wild soybean genome
Source: Nat Commun. 2019 Mar 14;10:1216. doi: 10.1038/s41467-019-09142-9 (PMC6418295; doi:10.1038/s41467-019-09142-9)
Supplement: Supplementary file 5 — Supplementary Data 1 [file 41467_2019_9142_MOESM5_ESM.xlsx]

## Sheet: Supplementary Data 1
Supplementary Data 1. Position of SSR markers in W05 and Wm82_v2 genomes.
Marker name	Forward primer	Reverse primer	W05			Wm82_v2
			Chr	Start	End	Chr	Start	End
Sat_137	GATGACGCCGCAGGTTTCTCC	GGTGCGGTTCCACAGTTTTTT	Chr05	2667979	2668240	Chr05	2671160	2671423
Satt684	GGGCTTCATTTTAGATGGAGTC	TGGAGCTCATATTCGTCACAAAG	Chr05	3470109	3470271	Chr05	3523434	3523622
Sat_368	GCGATTTTAAGATAAACATATACTCCTGCTA	GCGTAGTTTTGGGTTGTTTTAATCAGCATTG	Chr05	4548751	4549018	Chr05	4602595	4602856
Satt572	GCGGAGCATGTAAATCCAGCCTATTGA	GCGGGCTAACTTATGTTACTAAACAAT	Chr05	5084761	5084929	Chr05	5119724	5119892
Satt276	GCGGACGGTAAGGACTATTTATGATA	GCGTCAGATGAAAAAAAATAAGATAC	Chr05	5123656	5124002	Chr05	5158619	5158881
Sat_344	GCGGCTGGTCAAAAACTTCATAGTCAT	GCGCAATGTGTAACGAAATCTTATGTCTAAA	Chr05	5387887	5388141	Chr05	5407993	5408290
Satt165	CACGAATAACTTGACACATT	TAAAAACAAAGCAAACATAAA	Chr05	8372091	8372371	Chr05	8367253	8367530
Satt593	GCGGGGTTGTTGATCTATAATGTAA	GCGGGTTTGGATTTTATAATGTGAT	Chr05	16401381	16401568	Chr05	12239521	12239708
Satt625	GCGCCTTATTTAACTACTTTTTTCACT	GCGCCCTCAATTTGGGTGGGAAAATAA	Chr05	19261535	19261829	Chr05	14908583	14908892
Satt382	GCGACATTATTGTTTGGATAGTAAGATT	GCGCGATTCTTTTAAACAATTCAAACAC	Chr05	8668562	8668863	Chr05	8665539	8665798
Sat_371	GCGACACTTTTCGGGATTACTATTAGATTAT	GCGCTTTTTGAAATGTATTAGATGGTCAC	Chr05	28639064	28639364	Chr05	26793122	26793424
Sat_369	GCGAATGGGGATAAACAATAGAACAAGA	GCGCAGTGGCTTCACATTTAACTGA	Chr05	28667574	28667847	Chr05	26821640	26821915
Satt042	GACTTAATTGCTTGCTATGA	GTGGTGCACACTCACTT	Chr01	34276902	34277131	Chr01	34407835	34408064
Satt449	GCGTGCTTCTTATATTAGGTGTTAGT	GCGCATTGGAGTTTTTGCTTTT	Chr05	19195881	19196106	Chr05	14843019	14843280
Satt471	GCGCCCAAAACTATCTAGTAATTCTT	GGGCTATCAAATTGACTAAAGCCAAA	Chr05	20433969	20434210	Chr05	16048730	16048971
Satt526	GCGGCAAATTCTAATGACTG	GTCGGAGTTCTCAGTCTACCTGTC	Chr05	17675110	17675248	Chr05	13360509	13360656
Satt454	GCTTTTCTTAGAACACAAATTACAAG	CAACCATGATAAATGTGAGTGAG	Chr05	27494020	27494261	Chr05	25682102	25682355
Satt248	GCGTGTTGCAATGATTAATTCTTTGA	GCAGAACTAGCCCAGACAGTTTGTAT	Chr05	15149347	15149458	Chr05	20147194	20147305
Satt364	GCGGCATAAGTTTTCATCCCATC	ATCGGGTCATGACTTTTGAAGA	Chr05	26084383	26084620	Chr05	24308299	24308527
Sat_410	GCGATAACCAGGTAAAATTATTTTGGCTT	GCGTTAAATATCACTGATGAAAGTTCAAAGA	Chr05	19198082	19198347	Chr05	14845256	14845505
Satt300	GCGCCCACACAACCTTTAATCTT	GCGGCGACTGTTAACGTGTC	Chr05	30471266	30471504	Chr05	28572120	28572370
Sat_385	GCGAGTTATGATGAAATAAATCTAAGTCAAT	GCGTAGTTGCAAAGTTGTAGTAG	Chr05	30659135	30659393	Chr05	28772400	28772698
Sat_384	GCGATTGCCAAGAGACACTAACA	GCGAATTCCATCTTTCATAATCTATCAC	Chr05	30721930	30722169	Chr05	28834753	28835040
AZ536570	GCGGCATGACAAGGAAATCT	GCGAATTAAAGGCAAAAGGAAAA	Chr05	30665799	30666004	Chr05	28779098	28779275
Satt155	AGATCCAACACCTGGCCTAAT	GCTGCACAATTCATTCCATTT	Chr05	31402282	31402423	Chr05	29529124	29529280
Sat_265	GCGTGAGTGCCACTTCTCCTG	GCGGCAGCATTAGAACCAAAAAGA	Chr05	31014948	31015221	Chr05	29152927	29153198
Satt073	CATCCACCCAACAAAG	GCACAGTCTCACACGTC	Chr05	32176102	32176315	Chr08	2615005	2615636
Sat_356	GCGCCGGAAAAATGTGAGAAATCATAAAA	GCGTTGCATGACTATCATTCAATCAAAAAT	Chr05	34585022	34585272	Chr05	32655723	32655995
Satt050	GAACGTCCCAACAATG	GGCCTTGTAAACATATAGG	Chr05	35036218	35036381	Chr05	33099230	33099399
Satt717	GCGTTTTGTGATTTGTTTTCCTCATTTACT	GCGGCTATCAAACATTTTTACATGATGGTTA	Chr05	35936902	35937161	Chr05	34005137	34005399
Sat_407	GCGTCAAAGAACACAACTTAAATAATAAAT	GCGATGAATTACATTACATATGAAAAAGATA	Chr05	35918383	35918571	Chr05	33987040	33987266
Sat_171	GCGCTCCTCTTTTTTTCACTTTC	GCGCGTGGGATTTTGGTATTTTT	Chr05	36352377	36352556	Chr05	34434527	34434742
Satt385	AATCGAGGATTCACTTGAT	CATTGGGCCACACAACAAC	Chr05	37453833	37454096	Chr05	35536816	35537127
SOYNOD26A	GAACAAAATGCCTGAGTT	CCATTCTCAATTCTTCTAGTT	Chr05	37283198	37283308	Chr05	35371676	35371794
Satt619	GGCAGAACTAGTACGCTTCTGATT	GCGGTTAAGCATAATAGATCAGCCT	Chr05	37891923	37892061	Chr05	35971617	35971743
Satt545	CAATGCCATTCCATATTTGTT	CAATTGCCCTAGTTTTGATAG	Chr05	38357263	38357437	Chr05	36463024	36463225
Sat_267	GCGATTGGATGATGGATTTATGAGTT	GCGCCCAACAAGGTGAGAAATCAAGA	Chr05	39512421	39512651	Chr05	37612227	37612482
Satt599	GCGGTGTTTTTATTTGGTTTTTA	GCGCCCTGCAGCTCAAAAATTAACT	Chr05	40551117	40551300	Chr05	38647011	38647194
Satt174	TTTCATTTCTTTGCCTTCT	TTCGTAGTCCGTCTTTCAT	Chr05	40846738	40846891	Chr05	38939758	38939917
Satt200	GCGATAAATGGTTAATGTAGATAA	GCGAAAGGACAGATAGAAAGAGA	Chr05	41551352	41551603	Chr05	39621855	39622097
Satt236	GCGTGCTTCAAACCAACAAACAACTTA	GCGGTTTGCAGTACGTACCTAAAATAGA	Chr05	41767391	41767603	Chr05	39837745	39837972
Satt511	GCGACTTTACTGAAAACCTGGAAA	GCTTCAAACCAACAAACAACTTA	Chr05	41767396	41767635	Chr05	39837750	39838004
Satt225	AAAAATGTGTTAGAGCTTGTGTTGTTA	GCCACACTATTCCAGCCACTAC	Chr05	42191716	42191812	Chr05	40263604	40263709
Satt258	CGAGGCGATTTGG	CCGAAAAGTGAAACAAGT	Chr05	42150202	42150440	Chr05	40221789	40222030
Sat_374	GCGTTGAAACCGTTATAAACCAACTCA	GCGCTTTATTGGCAATACTTTTAACTCACAT	Chr05	42366834	42367150	Chr05	40438625	40438927
Satt211	GAAAAAGCCCACATCCAA	CATGGGCATGCAGTAACA	Chr05	42342483	42342599	Chr05	40414304	40414420
Sat_271	GCGTCACTTTAATCATTACAATAAAACAACA	GCGACTTAGGCACACTCTAATATAACCA	Chr05	43447910	43448132	Chr05	41516321	41516545
Sat_217	GCGAAAAATTGTCAATGATATGATCAGTAAG	GCGGTCCTAGATGAAAAATGCTTTGTAA	Chr05	43610352	43610633	Chr05	41679025	41679322
Sat_383	GCGTTTCCCTCCCCTGTTTCCTACACCTC	GCGATTGAGCTATATTAAAAGAATGAACTAT	Chr08	185834	186021	Chr08	183136	183337
Satt390	AGTGGCTGATAAAAAAAATACTCA	ATAATCGCGGCACAATAATTC	Chr08	1321442	1321668	Chr08	1308933	1309156
Sat_406	GCGCGTGTGGTGGTTACATTA	GCGTTTGCAGCCATTTCCATTTAC	Chr08	4029296	4029453	Chr08	3993694	3993909
Satt207	GCGTTTTTCTCATTTTGATTCCTAAAC	GCGATTGTGATTGTAGTCCCTAAA	Chr08	4041886	4042138	Chr08	4006419	4006658
Sat_319	GCGGGACCAAGTGGTCTTCCTCCCTAACATG	GCGTGGCATAGGCTACTAAAATACTCTAA	Chr08	4759099	4759261	Chr08	4724039	4724217
Satt480	CGTCCCCACCATCACAAGCGATCA	GCGGTTAGCTTCGGTTATTAAT	Chr08	4251495	4251656	Chr08	4217742	4217924
Satt589	GCGCAGACAATTTCAGTGGCAGATAGA	GCGAAAAAGTAATATAAGTAGAAAAAGG	Chr08	5211581	5211737	Chr08	5182875	5183056
Satt493	GTTAACGGGAAAAAATTAAACCTA	GTGGCTGCCTAGTGCTGTTTTATA	Chr08	5068756	5069007	Chr08	5033391	5033642
Sat_409	GCGGAGGTTTGTGCATTTCTAGGTCTTC	GCGACGCGTATGTACATAAAATATGCTGTT	Chr08	5759746	5759923	Chr08	5722534	5722713
BE820148	GCGTCCTGGTTTACTTTAACATTTACCT	GCGGCAACTTGAACCACCAACTA	Chr08	5201072	5201241	Chr08	5171805	5172010
Satt177	CGTTTCATTCCCATGCCAATA	CCCGCATCTTTTTCAACCAC	Chr08	5353445	5353563	Chr08	5334293	5334405
Satt315	GCGCGACAACTCTAATGAAAATCT	GCGGAGTTTGATTTTTCAAAAGT	Chr08	6808930	6809182	Chr08	6756949	6757190
Satt632	GGGCTATGAAGGGAATGGAAAGGA	CCCATATTGAAGATTTGAAGTAAT	Chr08	8269312	8269563	Chr08	8223511	8223774
Sat_157	GCGGTTTTGCAAGATGTGATGAGT	GCGCGTACGCAAAATTTATATTCA	Chr08	8398305	8398568	Chr08	8353750	8354024
Sat_162	GCGTGGTTTTTCGCTGGATATA	GCGCATTTCGTAACATATTTTTCAC	Chr08	8329451	8329620	Chr08	8283672	8283845
Sat_215	GCGTAGCAACAAAGCAATCTACAG	GCGTCCCATTTTATTCCACACTATGTAAT	Chr08	9230011	9230252	Chr08	9204442	9204699
GMENOD2B	TAGGCAAAAGACTAAAAGAGTA	GCATGTCATTTTGATTGA	Chr08	10194792	10194979	Chr08	10103463	10103630
Satt424	CAACCTGTATTCCACAAAAAATCTCACC	GCGCCCCAATTTGACTATAAATAAAAGT	Chr08	10721347	10721473	Chr08	10633644	10633911
AW132402	GCGCCTCCCTCCTCTCCTTTCTT	GCGTTTCCCACATATTCTATCATTTGTT	Chr08	11881630	11881802	Chr08	11786765	11786921
Satt341	GCGGAGCTTACCAACATAAAAAAACT	GCGGTCCAACATTGAGGCAAGAATAC	Chr08	13214388	13214605	Chr08	13126775	13126995
Sat_115	GGGGCTTCTACCTACTTACC	TCTCTCGATGTTACTTTTATTATTT	Chr08	14785210	14785421	Chr08	14692059	14692266
Sat_129	GGGGACTCCCTCTCCAGAAGTAAT	GGGAGCAATTGATAAGTGTGAAAATAAT	Chr08	14754430	14754656	Chr08	14660739	14660981
Sat_199	GCGCAATTTGACTATTTTTAGCTGTTG	GCGCGATATAAGATGATTTTTATTGAT	Chr08	15165557	15165862	Chr08	15071886	15072167
Sat_233	GCGGGGAGAACACTCAAAACTCTCTAAAGAA	GCGCCAGTCATTTTTTTTATGATATGTAGAT	Chr08	15584797	15585123	Chr08	15494057	15494396
Satt089	AAAAATTAACGGTTGAGAAT	TTAAGGAAATAAAAGAAGAAAAG	Chr08	15325156	15325288	Chr08	15233695	15233848
Satt377	GCGATACACGTGACGAAGAGAATCATGC	GCGATAACATAATGGATTGACATAAAT	Chr08	16436954	16437137	Chr08	16361904	16362090
Satt119	TGTGCCAGTGTTGATAGTTA	CTGATCCCCAATAAATCTG	Chr08	16427280	16427417	Chr08	16352198	16352335
Satt525	GCGCATAGCTTTCAGAGAAGTTT	CATTCACCAATCCTCATTAGA	Chr08	17082013	17082315	Chr08	17010937	17011241
Satt233	AAGCATACTCGTCGTAAC	GCGGTGCAAAGATATTAGAAA	Chr08	17316821	17317009	Chr08	17232171	17232371
Sat_250	GCGGTTTTTGCTTTAGGACATTTTGATA	GCGTTGGGTACAACATATAATATTTTGGA	Chr08	18688027	18688347	Chr08	18611758	18612054
Sat_392	GCGTTCTATGATACCATGTTAAAAGAATGAA	GCGAAGGAAGAGGAAAGGTTTAAAAGAG	Chr08	18458563	18458869	Chr08	18374909	18375227
Satt437	ATCCCATTGTAGTGCATTTATAGTGACG	GCGGGTAACCTATTTTTTATGCTTCTGT	Chr08	18947213	18947471
Satt508	GCGGCCTCCTCAAAATAATAATAAT	GCGGTTAGGAATAGAAGATAGTTACATT	Chr08	21793352	21793630	Chr08	21744496	21744765
Satt329	GCGGGACGCAAAATTGGATTTAGT	GCGCCGAATAAAACGTGAGAACTG	Chr08	21154557	21154829	Chr08	21117795	21118069
Sat_310	GCGGTTACTAAATTTCCTGAATCTGAA	GCGTCTAAACTTATTTGATATTTGATTGATA	Chr08	21683434	21683690	Chr08	21641272	21641525
Sat_232	GCGCGTCCTTTATTTAATTTAATATGAA	GCGTGGCTTTGCTAATAATGAATGAT	Chr08	23085950	23086185	Chr08	22915479	22915762
Satt158	GGGTAAATATTTTAAGAAAAGGGATAGTAA	GGGTTCTCCTGTCTTTTTATTTTTATTA	Chr08	23326580	23326779	Chr08	23132230	23132459
Satt421	CAAAGCTTCTTCTTCTTCT	CACAGGTTGAGACAAAACAAA	Chr08	34984888	34985113	Chr08	34656935	34657172
Sat_382	GCGAAAGGTCGAGAAAATGAAATG	GCGTTTGCCTTGTTGGTGACTTG	Chr08	23800291	23800546	Chr08	23600975	23601220
Sat_378	GCGGTGGGGACCGGAGGAGTATAATAAT	GCGTGAAGGCTAATAATATAGGCATGG	Chr08	23722980	23723147	Chr08	23523624	23523797
Satt707	GCGTGAGCAATACATTTTCTGTAAAAAAAAA	GCGATAGCATATTAAATGAATCTCTGACTTT	Chr08	23783835	23784131	Chr08	23584490	23584786
Sat_377	GCGTTTACAGGACCAGGAACTTTTT	GCGGGCCAATGGAACTTAGTCTTTTTA	Chr08	23783472	23783725	Chr08	23584123	23584380
Satt470	GACCATTATGCTTTTTCTCTTT	CTTTATCCTCCTCCATTAGTTCTA	Chr08	36132189	36132447	Chr08	35805010	35805268
Sat_040	GTTCTAGTTCTTCTTTTCACTTG	TTGTCATCAAATATCATCCATTT	Chr08	40054952	40055203	Chr08	39682527	39682787
Satt333	GCGAATGGTTTTTGCTGGAAAGTA	GCGCAACGACATTTTCACGAAGTT	Chr08	40269130	40269312	Chr08	39910955	39911146
Sat_097	CGGCAACTGCGAAAAT	ACCCAACTTGTCAAACAGAC	Chr08	40400912	40401091	Chr08	40104526	40104714
Sat_138	GCGGGACTTAGGAGTCTAGTATTA	GGGAACAGGGATTTAGGACGAGAA	Chr08	41601530	41601720	Chr08	41292083	41292271
Satt209	GCGGTGGATAAAAGCCATCTCTA	TCCATAGGCTTAATTCTTATGATGTT	Chr08	42499641	42499794	Chr08	42190890	42191059
Satt455	CGGATTGTGTCCTTTGTTGTTATTAT	ACCTCGCACACAATTTGAGTC	Chr08	42938056	42938311	Chr08	42637571	42637823
Sat_294	GCGGAACCCTTTATTTGTATCCAACTTAG	GCGTGGTGGCACTTTGATTGTAGTA	Chr08	43767036	43767216	Chr08	43498668	43498855
Satt228	TCATAACGTAAGAGATGGTAAAACT	CATTATAAGAAAACGTGCTAAAGAG	Chr08	46395275	46395518	Chr08	46124976	46125225
Sat_347	GCGAAGCCAACACATATAACATTGAAG	GCGGGCAAGGGGACACTACAATAATAC	Chr08	47408495	47408743	Chr08	47136100	47136332
Satt538	GCAGGCTTATCTTAAGACAAGT	GGGGCGATAAACTAGAACAGGA	Chr08	47662304	47662431	Chr08	47395377	47395487
Satt429	GCGACCATCATCTAATCACAATCTACTA	TCCCCATCATTTATCGAAAATAATAATT	Chr08	47489050	47489287	Chr08	47217838	47218105
Satt378	TACAATGACGAGAGGAGAAGAGAC	TGAAACCACAAACAACAACAAC	Chr08	47871514	47871660	Chr08	47611356	47611520
BE806308	GCGATTTGACCCCGTTCATACAT	GCGGCAGAAATCCGCTCTCTTTA	Chr11	212777	212996	Chr11	199002	199227
Sat_272	GCGATGGCAATATGTTTTTGAGC	GCGGCCTTGTAATTTTCCTTGTTAATGTG	Chr11	2747837	2748047	Chr11	2718888	2719126
Sat_270	GCGAAAGCACTTGGATGACACATAA	GCGAGGGGTAGAGACTGGAGAGTA	Chr11	4268185	4268379	Chr11	4234135	4234365
Satt426	GCGCCCATTATTATTTTCCTTGAATTGT	GCGAATGCCTAATGTGATGATAAAAAAATA	Chr11	5722876	5723070	Chr11	5681942	5682142
Satt509	GCGCTACCGTGTGGTGGTGTGCTACCT	GCGCAAGTGGCCAGCTCATCTATT	Chr11	6256821	6257008	Chr11	6216984	6217219
Sat_261	GCGGATAATTTTGCGTCATTATTAATTCAAT	GCGGCAGGGAGTTGTTTTCATTCCAGT	Chr11	5885831	5886057	Chr11	5844722	5844986
Sat_156	GCGGTGTGGATCCAAAAACTCAAACTT	GCGTGCTAGTTCGATCAGCTTAGTTTC	Chr11	6673402	6673575
Satt251	CCTCCACCCCCTTCCCACCCAAAA	GGTGATATCGCGCTAAAATTA	Chr11	6942296	6942502	Chr11	6906464	6906676
Satt638	GCGGATCCTATGAGCCTATCTGTATTT	GCGGCAAGCATTATACTATTTATACGG	Chr11	7007025	7007197	Chr11	6971131	6971306
Satt197	CACTGCTTTTTCCCCTCTCT	AAGATACCCCCAACATTATTTGTAA	Chr11	8928530	8928706	Chr11	8898877	8899050
Sat_247	GCGGGGCAGGATATGATATTGTT	GCGTATTCGCCAAGCACTACTTTTT	Chr11	9126330	9126593	Chr11	9106820	9107083
Sat_128	GGGGTTTTGTTAATCATTGTCCTTAGAT	GGGAGAAAATTTTTAATGCCAGTAGTTA	Chr11	10025983	10026216	Chr11	10011303	10011524
Sat_149	GCGGAGCAACCACTTGTGTCTTCCTGT	GCGCGTAGTTGAATTAATTAAATTACT	Chr11	10017702	10017908	Chr11	10003022	10003228
Sat_348	GCGAAGCCGCACACTAAGATGAAGAT	GCGTGAATAACCAAATGGAAAGAGATT	Chr11	17130355	17130575	Chr11	26864951	26865202
Satt597	GCTGCAGCGTGTCTGTAGTAT	CGAGGCACAACCATCACCAC	Chr11	17304772	17304925	Chr11	27036581	27036737
Sct_026	CGAAACGCAAAATCTC	AAAACGTATCTGAAGTAGTGG	Chr11	18912703	18912809	Chr11	12543677	12543796
Sat_360	GCGCTTACGTTAACAACGTATGTTTTCGTTA	GCGTGGTTGGGTTACTGTATAACTCATAACT	Chr11	20125463	20125781	Chr11	14584320	14584618
Satt332	GCGCATCCAGGGCTTGCAACAAAG	GCGGTCCTTATATATGGAAGATCA	Chr11	27934750	27934970	Chr11	23026040	23026285
Sat_095	TGGACACGTTGAAAAGAGTAAAAAGTT	CAGGCCCAAAGTAAATCTGAAAAA	Chr11	21965447	21965668	Chr11	16478272	16478579
Satt415	GCGTCTCCCTTAATCTTCAAGC	GCGTGTGACGGTTCAAAATGATAGTT	Chr11	32318470	32318735	Chr11	27790960	27791256
Satt583	CCGAGCTAACAAAGGCGACCAAAT	GGGGCACAAGCCACACTT	Chr11	23907935	23908066	Chr11	18261789	18261908
Sat_364	GCGATCTTGTTAAAAAATAAACTTAACCATA	GCGCAGGTTCGGCCTTGGACCTTGTCTTAAG	Chr11	31184135	31184471	Chr11	25510216	25510580
Satt444	TGCAAAAATACGGGTTCATAAT	AGAGGAAGCGAGACTAATAGAAG	Chr11	34233410	34233582	Chr11	29759280	29759446
Satt665	GCGTTGAATTCGCTGGTTTAATCCTA	GCGCATGACTTAATTTTACACCCTTTATTT	Chr13	28533664	28533935	Chr11	31753978	31754240
Sat_123	GGGGCCTACTAAGGTGAAAAGAAATAAT	GGGAAGCGATAAAAATTGTTTAATAAGA	Chr13	28953354	28953594	Chr11	32194455	32194729
Satt359	GCGAGAAAATAATCCTGCTCAAG	GCGTTTAAGTCCAATAACAAAGATAAC	Chr13	29170753	29170936	Chr11	32411303	32411481
Satt484	GCGTTTAATAAAACTAATTTAATTGTACT	GCGTTCCCTTTCTCTCCTTTCTTTCTT	Chr13	30582853	30583143	Chr11	33825701	33826004
Satt453	GCGGAAAAAAAACAATAAACAACA	TAGTGGGGAAGGGAAGTTACC	Chr13	30928686	30928941	Chr11	34173103	34173337
Sat_331	GCGGTGAATATCCATCAGCCATGAAATTATA	GCGTGCCCATTATTTGTTGGATATTTGTTTG	Chr13	30912380	30912619	Chr11	34156766	34157035
BE801538	GCGTAGCTTTCTATTGTCTAAT	GCGAACTCCACCACTCTG	Chr13	31091269	31091487	Chr11	34327750	34327982
AQ851479	GCGCTGCAAAAATTAGTT	GCGTTCCAGGACCCAATA	Chr13	31411731	31411916	Chr11	34641097	34641282
Satt577	CAAGCTTAAGTCTTGGTCTTCTCT	GGCCTGACCCAAAACTAAGGGAAGTG	Chr14	710513	710633	Chr14	675213	675331
Sat_177	AGCCACGATACACAAAAACC	GGAGGGTACAAAAGTAGCAAAGATT	Chr14	1023395	1023550	Chr14	971656	971811
Satt467	GCGAAGAGCTACATCTAACACAATTCAA	GCGTTAAGCACGGTCATATTTTCTCATA	Chr14	6480315	6480487	Chr14	6480091	6480263
Sat_342	GCGACTCTGGGGAAAATTAGTTTAG	GCGGAGTCGGGGAGCACTACTTGTC	Chr14	3027038	3027221	Chr14	2956927	2957162
Satt126	GCTTGGTAGCTGTAGGAA	ATAAAACAAATTCGCTGATAT	Chr14	5032233	5032357	Chr14	5020199	5020350
Sct_034	AATTCTCACTCTCACAACTTC	CCATGGAATAGTTGGGT	Chr14	7921621	7921757	Chr14	7922226	7922366
Satt168	CGCTTGCCCAAAAATTAATAGTA	CCATTCTCCAACCTCAATCTTATAT	Chr14	8385285	8385511	scaffold_28	40334	40560
Satt416	TATAGCCCAGCAAAAAAAAACAGAGAT	ATCAAAACCGACCAATGAACAAAAAAA	Chr14	8807264	8807621	Chr14	8434242	8434599
Sat_355	GCGATAACACTAAATGACCAGCAGGATT	GCGGAGCCAAGTATCAAACCAAAACAAC	Chr14	13972022	13972241	Chr14	13585481	13585694
Satt601	CCTACGCAAGTAACATTGGTTGTCAT	GCGGCTAAAACGTATTAAATTAAGA	Chr14	26425451	26425630	Chr14	31284723	31284902
Sat_182	GCGATATTACCAGGATTGTCTGTGTC	GCGTAGGCACACTTCGTTGTTTACT	Chr14	26421625	26421842	Chr14	31280913	31281114
Sat_083	ACCATTGGAATGTTCTACA	TTGAAGTTATAAAAAAGTTTACATC	Chr14	14551031	14551277	Chr14	14146459	14146709
Satt318	GCGCACGTTGATTTTTTTATAGTAA	GCGATATTTATATGGCCGCTAAG	Chr14	28162488	28162769	Chr14	32985495	32985760
Sct_094	GGGTGAAGTGAGAGTAACA	CCCGGATCTCTTCATT	Chr18	14253106	14253730	Chr18	14247492	14248116
Satt272	ATGACAAGGAAAAATCAATCAAC	GCTGCTGTTAAGAGTGTTTG	Chr14	44230585	44230833	Chr14	41891535	41891756
Satt020	GAGAAAGAAATGTGTTAGTGTAA	CTTTTCCTTCTTATTGTTTGA	Chr14	43654863	43654987	Chr14	41294143	41294258
Satt122	AACCAACTTGGGAATAGAC	GCTCTCTATCATTCACTAATCA	Chr14	35232849	35232975	Chr14	17619135	17619261
Satt070	TAAAAATTAAAATACTAGAAGACAAC	TGGCATTAGAAAATGATATG	Chr14	35019751	35019903	Chr14	17406101	17406274
Sat_189	GCGCACCTAGTTGACTCTTG	ACTACCCCACATACTTCCTTTTAT	Chr14	33931789	33931900	Chr14	16352944	16353057
Satt556	GCGATAAAACCCGATAAATAA	GCGTTGTGCACCTTGTTTTCT	Chr14	41029163	41029326	Chr14	38859463	38859626
Sat_009	CACACGTATTGTCTTACCAC	CTCCGAGAAGCACGTA	Chr14	27706267	27706426	Chr14	32541937	32542070
Satt534	CTCCTCCTGCGCAACAACAATA	GGGGGATCTAGGCCATGAC	Chr14	47540336	47540474	Chr14	45041538	45041723
Sct_064	CCACAATTCCCAAAATAC	ATAAAAATGGCTGAATAATAGAC	Chr14	47218413	47218549	Chr14	44798952	44799097
AW620774	GCGATTTCCCCTCTTACTC	GCGAAAAACCAAGTTC	Chr14	48014323	48014475	Chr14	45525375	45525530
Satt063	AAATGATTAACAATGTTTATGAT	ACTTGCATCAGTTAATAACAA	Chr14	48477775	48477880	Chr14	45993713	45993857
Satt560	GCGATCGTGCAAGAAAATA	GCGGTGGACTTCGCCTCAAATAAT	Chr14	49677195	49677479	Chr14	47170106	47170390
Sat_424	GCGAATAGAACAAAACAACACTCAT	GCGATGCTGATGCCATTTTCAGAAT	Chr14	48755022	48755226	Chr14	46281804	46282010
Satt726	GCGTTTTTAGTATGGATAATGTTTT	GCGAAGGGACAAGAGTGAT	Chr14	48800184	48800435	Chr14	46326533	46326781
Satt687	ACCGCAACTCACTCACCTT	GCGCCCAATTAACAGAAAC	Chr14	50876468	50876662	Chr14	48365112	48365276
Satt565	GCGCCCGGAACTTGTAATAACCTAAT	GCGCTCTCTTATGATGTTCATAATAA	Chr04	556586	556775	Chr04	550099	550288
Sct_186	AAAACCTAATAAAATGAAAA	CTGCCCAACCTAAAC	Chr04	479181	479445	Chr04	472536	472800
SOYGPATR	GGAAGAAAGTATTGGTCTGT	AGGAGAGAGTGGAGAGATTA	Chr04	570131	570242	Chr04	564118	564229
Satt396	GCGAAAAGGGATAAGTTTAAAAAT	GCGGGCCTGTAAAGGGATTCC	Chr04	2762954	2763139	Chr04	2777235	2777411
Satt194	GGGCCCAACTGATATTTAATTGTAA	GCGCTTTGTGTTCCGATTTTGAT	Chr04	2448606	2448820	Chr04	2460776	2461020
Sat_367	GCGTTTCTGTCCAAAATTTATGATATTAGTT	GCGGAACGCCCCATTTTACCTTATCATCCTT	Chr04	3278855	3279121	Chr04	3300825	3301067
Sat_337	GCGCATGTTTTACAAATTTTGAAGCCTTAG	GCGATCAATCCATTTATGAGGTTAGTTTCTT	Chr04	4217907	4218157	Chr04	4221943	4222209
Sat_140	GCGCCATGAAATTATTTGGCAAGTATT	GCGGTTGAAGAATGGAAACTAAAAATG	Chr04	5255728	5255927	Chr04	5286773	5286978
Satt578	CCCACGTCATATCCACTGCTCCTTA	ACAGCATCGATACCATGATCTAT	Chr04	7828962	7829138	Chr04	7891668	7891823
Satt607	GCGGTTTCATCTGCAGTGTATTATTAT	GCGCCACTTAATTATTTCAGATTAATT	Chr04	8084426	8084664	Chr04	8165627	8165852
Satt646	GCGGGGTATGAATTAATTAATGTAGAAT	GCGCCTTCAAAAACTAATGACATATCAT	Chr04	8871693	8871881	Chr04	8907776	8907975
Satt190	GGGAGTGTGAACTTACATTGTCT	GGGCCTTGAATTTTGTGCTAT	Chr04	15832005	15832188	Chr04	16738756	16738939
Sat_404	GCGGATGCGCTTAGCCAGAAGATGAGT	GCGTTCTCCCCCAATGTACATACTTCTACCA	Chr04	12810310	12810512	Chr04	13613709	13613903
Satt139	TATTATAAAAATCAATGCGAAAGG	CTTTTTAATAAGCCCAAATAATTACAT	Chr04	10748255	10748439	Chr04	10794890	10795071
AW277661	GCGCATGGAGCATCATCTTCATA	GCGAGAAAACCCAATCTTTATATCAATA	Chr04	23096922	23097155	Chr04	21673208	21673458
Satt136	CCCCATATATTCAACATATCTTCA	AACTAAGCCAAATCTTTTCCTACTA	Chr04	16114082	16114383	Chr04	16984046	16984342
Satt361	GCGCGGTCAATGAATCGGGAGACAC	GCGGTTTTCAGCGTTATTAAGTTTTG	tig00000369_3_pilon_7651823_7831698	65383	65548	Chr04	32617780	32617948
Sat_077	GACACTTGTGGAATTACTCA	GGGTTGAAGACTTAAATTTGAAATCTCT	Chr04	28443258	28443479	Chr04	29675159	29675404
Satt399	AAGCCAACCTTATAATTCTTTCAT	ATATGGGCTTACTTACCCATCATAGA	Chr04	20244448	20244617	Chr04	21162853	21163022
Sat_357	GCGAGGGTTTAAGGTGTAGGTTGT	GCGCACCGCTTTTGTTTCTTTTTG	Chr04	32951811	32952063	Chr04	33970106	33970386
Sat_085	GGTTTTAGATCCTTAAATTTGT	GGGGAAGCAAGTAGCT	Chr04	32984451	32984667	Chr04	34002640	34002840
Satt294	GCGGGTCAAATGCAAATTATTTTT	GCGCTCAGTGTGAAAGTTGTTTCTAT	Chr04	42681259	42681519	Chr04	43305167	43305454
Sat_322	GCGTAATTCCATCATAAATAATCCAGTCAC	GCGCCTCGAAGTAAATTTTATTTGTTCTTTC	Chr04	19297319	19297585	Chr04	20202371	20202617
Satt476	TTTGCTGATTAAAAAAACAAAAACTG	TTGTTAGAATGGGGACTACTTCACTA	Chr04	43480975	43481184	Chr04	44032265	44032477
Sat_042	GCGCCACGTATTAGGGAATGATATGAAATT	GCGAACGGATACAAGTAAACTTGAATTTTA	Chr04	43807949	43808186	Chr04	44370760	44371035
Satt195	GTGTAAACGAAAGATGGGATATTCTC	GAAGTGCGACACAAATTTATGAGTA	Chr04	43743126	43743349	Chr04	44301700	44301893
Satt670	TCTAACCTCGTTTGTTTGTGAT	TTCTGCATAAGAGATTTTCAGTTTA	Chr04	45269366	45269582	Chr04	45716416	45716647
Sat_207	CGCTCCTTAAGAATTACTACTTTTT	CCGGATCTGAACATATTGCT	Chr04	45471893	45472136	Chr04	45918755	45918990
Sat_311	GCGAACACAGAATGACCCTGATTGTAAT	GCGTGACTCCCACGTTAAAATCTCAAAA	Chr04	45775703	45775924	Chr04	46184429	46184670
Sct_191	GCGTGAAATGCTTGAGAAGTAA	GCGGCGCAGTTGAAACTATAACAC	Chr04	46903470	46903590	Chr04	47308415	47308545
Sat_235	GCGTTGGGATGGGTGTAAAACATT	GCGGAAGGCAAGTCAAGTTGATGAG	Chr04	46676759	46677034
Satt338	GCGCCCAAGTATTATGAGATATTTGAT	GCGATAATTTTAAAACTGGACCA	Chr04	49700977	49701204	Chr04	50092363	50092611
Satt682	GCGTTTAAACTATTTTGTAATTTATTGTGAA	GCGGGGGAAATATTAGAAAAGTGATACATAA	Chr04	50068793	50069039	Chr04	50466754	50467061
Satt180	TCGCGTTTGTCAGC	TTGATTGAAACCCAACTA	Chr04	50031762	50031977	Chr04	50430529	50430771
Satt164	CACCAATGGCTAAAGGTACATAT	AGGAGAAGAAAAAATCACATAAAATATC	Chr04	50424917	50425160	Chr04	50808320	50808551
Satt681	GCGGTGCACTTGTCAATCTGTT	GCGGTGAGGCATATGTCAGTC	Chr06	506954	507214	Chr06	493716	493959
AW734043	GCGCCACTTGTACCTAGATTGATATA	GCGTTTTCAGATTAATTAGTACCTAGAT	Chr06	539173	539277	Chr06	525963	526077
Sat_130	GCGTAAATCCAGAAATCTAAGATGATATG	GCGTAGAGGAAAGAAAAGACACAATATCA	Chr06	1858428	1858698	Chr06	1857481	1857793
Satt227	GCTCTGCCAAATAGTGTT	CACCCTGGCACATAGA	Chr06	4239394	4239538	Chr06	4256230	4256374
Satt640	AGATACCTACGGAGTGTTTTTT	GGTTCCCCGGTGGCTACACAAC	Chr06	4742077	4742267	Chr06	4682852	4683083
Sat_062	GGGGAGTGTGTTAAAAGGAGTGATG	GGGAACGGTCTATTATTTTTATTCTTGA	Chr06	5010883	5011078	Chr06	4953361	4953570
Satt432	GCCAGGTTGTGTTCTTGAGATA	TTCACCGAATATTCTTTTAGGTC	Chr06	6342844	6343119	Chr06	6293757	6294032
Satt281	AAGCTCCACATGCAGTTCAAAAC	TGCATGGCACGAGAAAGAAGTA	Chr06	6578057	6578243	Chr06	6529269	6529452
Satt520	GCGGTGTGCAAGAGTGACA	GCGCATTTGGACTTTCTA	Chr06	7075799	7076064	Chr06	7028644	7028909
Satt422	ATTAGGGGAGGGGAGGTAAAAAGT	TGAAGGCCCGATATCCAAATAAA	Chr06	7280202	7280451	Chr06	7233360	7233609
Satt291	GCGATCCTTGAGTTTCAATTACAG	GCGGAAAAGAAGGAGATATGGTTA	Chr06	7373299	7373516	Chr06	7326451	7326668
Sat_336	GCGTTCCAAAGTCTTCTACATCATTT	GCGGACCAGCTTCAAGTTACTGTTC	Chr06	8301308	8301574	Chr06	8260755	8261029
Satt457	GTCCGTGTATTTTGTTTTGC	TTATCCATTTTCCCTTTAGTCC	Chr06	8845487	8845716	Chr06	8788592	8788854
Sat_153	GCGGGGAGTGAATAGTTAAGTGTAA	TGGCCTTTGCTAGGTTTGTAGTTA	Chr06	10326008	10326201	Chr06	10251125	10251316
Satt305	TTCCCAACAACAGACAACAC	TTAATTCTCCTTTATCATCATCAC	Chr06	11417162	11417368	Chr06	11336631	11336834
Satt170	GGGAAATCTAAATAAAATGATGGATAT	GGGGTAGTTAAAATTCATCCTTAAAA	Chr06	11374588	11374713	Chr06	11293935	11294057
GMAC7L	CCCTATCCCTCTTTTCTCGTG	AATTGGAATTGAGGTTGGGAC	Chr06	12334123	12334231	Chr06	12259593	12259701
Satt322	GGGACCCATCATTAAGAA	GTTTTGCCGGACACCACA	Chr06	12411127	12411337	Chr06	12336491	12336710
Satt450	GGATGTTTGAGACGTGACATCTTGAT	GGATTAATAAAATGTCATGCCTTAGT	Chr06	14287973	14288261	Chr06	14224982	14225282
Sat_246	GCGCATGGTTTACAGATTACTTTATTTTCTA	GCGGCAATCATTTAAATTTATAATGATATAT	Chr06	14552017	14552215	Chr06	14487415	14487653
Satt643	CGGGATAAATAGAAGTGGAACA	TTGGCAAATGTGAAATGTATA	Chr06	16145735	16145980	Chr06	16106295	16106552
Satt376	GCTACGCATTTGGTTTGTTA	ACATGCAATACTTTTTTTTCAT	Chr06	15596595	15596835	Chr06	15524733	15524970
Satt363	TAGAGGGATCCAATTAGAATCCAAGAAA	TCTTCGATCTTCATATTCATTTTTGTAA	Chr06	15860056	15860307	scaffold_345	5548	5808
Sat_076	GCGTAATTAACACCAATATATGACATG	GCGGGGTTAAAAATTCAAAATGT	Chr06	16046086	16046195	Chr06	16007690	16007857
Satt286	GCGGCGTTAATTTATGCCGGAAA	GCGTTTGGTCTAGAATAGTTCTCA	Chr06	16261272	16261453	Chr06	16221040	16221257
Sat_402	GCGACACGTTGCCTTCTTTACTCACAT	GCGAGCGGAGGATACGAACACTCTAT	Chr06	16438383	16438512	Chr06	16418550	16418719
Satt277	GGTGGTGGCGGGTTACTATTACT	CCACGCTTCAGTTGATTCTTACA	Chr06	17228461	17228597	Chr06	17218676	17218911
Satt557	GCGGGATCCACCATGTAATATGTG	GCGCACTAACCCTTTATTGAA	Chr06	20153237	20153426	Chr06	20218889	20219096
Satt289	GCGCCCAGGTTTAAAAGT	CTGCCCCATCACTAGCCCTTCTT	Chr06	26159623	26159839	Chr06	28408204	28408444
Satt134	TTTCTTGTGATTAAATTTATATGAAATATC	TGCAGATCTAAAAATAAAAGTATG	Chr06	26833405	26833713	Chr06	28805043	28805336
Sat_312	GCGCCTCCCATTACTTCGGATTAGTTA	GCGAACGCAACAAATAATCAAACATC	Chr06	32747703	32747964	Chr06	36131661	36131932
Satt489	GCGTGTGCTTGCTTCTCTTAGACTGACT	GCGTACTACTTACCCTGTTTGTCTAAAA	Chr06	24043390	24043656	Chr06	23848497	23848760
Satt319	CAACTCAGTAGGGGTCAATAACAA	TGAAATAGGGAAAATAAGGGAACA	Chr06	34620479	34620675	Chr06	38049353	38049523
Satt658	GCGTTGAGTGGTAAAATTTATAATTAAA	ACTTGGCCCGCGAAGTGCTCAATTG	Chr06	20698832	20699057	Chr06	20754840	20755065
Satt100	ACCTCATTTTGGCATAAA	TTGGAAAACAAGTAATAATAACA	Chr06	29725123	29725247	Chr06	31490621	31490787
Sat_142	GCGGTTCTTCTTAGAACTTCATATCAA	CTTGTGGTCCTCTTGCATCTTAGTAT	Chr06	36615807	36615901	Chr06	40245146	40245248
Sat_238	GCGCTGAGACGTTTGTGATTGTTTGTAA	GCGGTGCATGCAATTCTAGTTAGATATT	Chr06	40811065	40811364	Chr06	43990656	43990949
Satt460	GCGCGATGGGCTGTTGGTTTTTAT	GCGCATACGATTTGGCATTTTTCTATTG	Chr06	40860073	40860232	Chr06	44049888	44050044
Sat_263	GCGGTCGATCGTTTCAATTAGTATG	GCGCTGGCAGCCCTTTATTATC	Chr06	41840461	41840587	Chr06	44738458	44738588
Satt307	GCGCTGGCCTTTAGAAC	GCGTTGTAGGAAATTTGAGTAGTAAG	Chr06	44216518	44216677	Chr06	46820672	46820834
Sat_252	GCGTTTTTCTGTCATGTCTTTGAATTTT	GCGGCAGGTCTCATACAAGTCATCATCT	Chr06	45695572	45695756	Chr06	48211005	48211195
Satt316	GTGAGAAACTAGCCAAGAATAGA	CAATTGTTTCCAAATGACACT	Chr06	45518857	45519030	Chr06	48016321	48016485
Satt433	ATCAGCTGCATAAGTAAAGATACA	ACATGCTTGCAGAGGTGAATA	Chr06	45036563	45036776	Chr06	47516522	47516753
Satt371	TGCAAACTAACTGGATTCACTCA	GAGATCCCGAAATTTTAGTGTAACA	Chr06	47132845	47133112	Chr06	49759892	49760138
Satt357	CCTGAGCAATTCATACTCC	TAACCGATCCGATCCTTGACA	Chr06	47789731	47790050	Chr06	50509592	50509807
Sat_332	GCGTAAAAACCTTTAGAAAGAACAATAAGAA	GCGAGCAATCAATTCAAAAGAATAATGAAAA	Chr01	395551	395768	Chr01	355566	355814
Satt184	GCGCTATGTAGATTATCCAAATTACGC	GCCACTTACTGTTACTCAT	Chr01	1512284	1512450	Chr01	1473588	1473754
Sat_353	GCGGTCACTCGGCTAAGTAATTGTGTAGAAA	GCGGGTAATGCTAGGTTTTGGAAAATGATT	Chr01	7808940	7809211	Chr01	7729197	7729462
Satt531	GCATGCAACTGAGGGAGCAGAT	GCCACAAATTATGCAGAATATA	Chr01	3790805	3791043	Chr01	3779069	3779307
Satt368	GCGAGTGCAAGAAAAAGGGAGAAAATA	GCGCTTTTCTTTCCTTTTTTTTCTCTT	Chr01	6994960	6995198	Chr01	6926573	6926838
Satt482	GCGCGTTAGTTTAACGTAAAAGGAAAT	GCGTCACCTCAATGGATATTTATTTTA	Chr01	7773832	7774114	Chr01	7694444	7694726
Satt221	GCGATTGTACCACTAAAAACCATAG	GCGGCAAACCATTATCTTCATT	Chr01	23563937	23564150	Chr01	24275327	24275540
Satt605	GGTAGTACCATCATATCTTTGATTTG	TGGGCGATAGTTTTCTAGATTAGGC	Chr01	23866064	23866332	Chr01	24554965	24555233
Satt342	GGTGCAAGGGAAAATGGAAATAA	GATACAACGTCGTGCTACTATCCAAATA	Chr01	25447382	25447601	Chr01	26112125	26112350
Satt032	GATCTTTAGCTCCATGTGT	CTTTTAGTAGTTTGTATGACCC	Chr01	7413837	7413928	Chr01	7354648	7354739
Satt532	GCGCCAATATTATCATGCTTTATGT	GCGTGTAAAAATCTTTGAATCTTGA	Chr01	25930919	25931081	Chr01	26610091	26610259
Satt502	GCGCAACTCCCCTTCTAGTGTAATTGT	GCGACTCAACTCCCCTATAATGTATAT	Chr01	24162102	24162353	Chr01	24851100	24851360
Satt321	CACCGTCGTAAAAACTGTGTCGT	GCGTGTCAAAGAGTTTTAGACATC	Chr01	27658237	27658467	Chr01	28349393	28349623
Satt169	GGCAAGTTTATGAAAGTTTTAAATTTACTA	GATTGCTTTTACAAAGTCTAGAGAACTATA	Chr01	27621046	27621230	Chr01	28312199	28312383
Satt548	GCGGGTTAAGTCTCCTTTTGAACA	GCGCCAATTAAATCCATCATTAAATCAG	Chr01	31278438	31278648	Chr01	31366831	31367041
Sat_346	GCGGTACGGCATCTGCAATGACTTT	GCGGAGCCAACCACCTCAGTATC	Chr01	33225288	33225469	Chr01	33260850	33260999
Satt603	GCGTAGCAAATTGGTTTTC	GCGGGCAAGTCTTACTATATTGAGAT	Chr01	36865116	36865338	Chr01	36982906	36983145
Satt295	ACACTAAACTAATCCGATGAAAAACA	GTACGTACCATTGGACAACTCTG	Chr01	38645404	38645615	Chr01	38760149	38760360
Satt515	GCCCGTACAGATTGAAACACAGAC	GGACAGTCAAGGAGTTACTTCAAA	Chr01	36906191	36906407	Chr01	37027517	37027746
Sat_201	GCGATCGTTAACTCCTTACAC	GCGGCCCAGAAGTAGTCAAAG	Chr01	43004842	43005111	Chr01	42512152	42512429
Satt254	GGGCATGCATAATCTCTCTGCAAC	GCGGGGATATTTATTGATTTAGT	Chr01	39225739	39225942	Chr01	39293996	39294247
Satt383	CGATCTAACACGCATATTTCCTCTG	CTTCCCTAATATTGGCAACCTCTATG	Chr01	41485093	41485315	Chr01	41483099	41483315
Satt267	CCGGTCTGACCTATTCTCAT	CACGGCGTATTTTTATTTTG	Chr01	43393610	43393847	Chr01	42916003	42916249
AZ302047	GCGTGGAGCGAAAATCAACTCTT	GCGATGACCCCGTAATGGTGA	Chr01	45846511	45846750	Chr01	45334955	45335190
Satt203	GCGTGTCTTCCCAATCCATCTAATCT	GCGACTCTGCATTTCTGAATAAATTCAC	Chr01	46254421	46254604	Chr01	45743972	45744190
Satt283	CGACAATGGAGATACACAA	AGAGTGCAAGAATGAAGTAAA	Chr01	47738186	47738455	Chr01	47208433	47208696
Satt370	GCGGTTAAGGGAATTTGTAACTTGAA	GCGATCATGCATTTATTTGAGATA	Chr01	47904514	47904767	Chr01	47377711	47377961
Satt580	CCTGCCATCCTAGATTAAAA	GGGAATCAAGTCCACTGCCACTC	Chr01	45740707	45740821	Chr01	45233213	45233327
Sat_110	AACATTTTTCATCGCTTTTCTTAG	TCTTCTCAGGAACTTGAATTACTCA	Chr01	49207902	49208079	Chr01	48684921	48685098
Sat_343	GCGCAACCATAGCCTCTAAAGTAATAAGTT	GCGGGCTTCTTTATGTTCTGCTGATA	Chr01	49289218	49289379	Chr01	48767127	48767286
Satt507	GCGCTCAGCCTTGTTAAATCACTT	GCGCTACTCTCGTGTCGTTAGTTA	Chr01	49377320	49377540	Chr01	48855176	48855393
Sat_345	GCGGTAGGTACGATCATATCGTGTGACTATT	GCGAAGTGGGAAATCAATTCTCACGAGATTG	Chr01	49710182	49710442	Chr01	49188780	49189067
Sat_106	TGAGGTGAAGGAGAAGAGAG	CCCATTAAGTTGAAAGATTTATTAT	Chr01	49601598	49601846	Chr01	49079608	49079850
AW781285	GCGTCTTTTGCACGATGAA	GCGAATGGTGGGAGAAA	Chr19	20088469	20089030	Chr01	50706608	50706751
Satt198	GAGCCAACCAATTAGAGCCAAGTTA	GGCGGTTTGTTTTTTATCTATTCA	Chr01	49956402	49956613
Satt468	GCGTCTCTTATTTTGACCTTTTTAACTT	GCGTTTTGTATTTGGTCTATCTGCTTAG	Chr01	50258550	50258754	Chr01	49734094	49734313
Satt436	GCGTATAAAGAAAAACGAGCATATCAT	GCGCTTATAAAGGCTTGTGAAAGACACT	Chr01	50094340	50094544
Satt439	GCGAAAATGATTAAATTGTTTTCTCAAG	GCGGCACGTTGCCATATAAGATAAAGG	Chr01	50233659	50233943	Chr01	49708800	49709081
Sat_036	GCGACTCCAAGTTTTTTTTGTTT	GCGGGAGTTAGAGGAAGAGAACA	Chr01	50563815	50564002	Chr01	50040109	50040255
Satt077	GATCTAAAGTCTGATATTTTTAACTA	AAAAGGAGAAGGAATGC	Chr01	50307260	50307367	Chr01	49783115	49783231
Sat_414	GCGTTGTGCTTAGGGAAAATAAAA	GCGAAAAACACTGTCTGAAATACT	Chr01	52849013	52849238	Chr01	52336552	52336774
Satt071	CTTGAAGTAGTTTTATTCTCTCA	CAGAGCTAAGCATCTATAATG	Chr01	54131731	54131950	Chr01	53600488	53600713
Sat_160	GCGCATGATAACCTATAATGAGAT	CCAGCAAGCAATGCTCGGTCTACT	Chr01	54644293	54644490	Chr01	54121482	54121682
Satt408	GCGGTCCGTGCTGTTAATTCTATA	GCGTGATTTATTCATGATATATTTTTG	Chr01	54885719	54885941	Chr01	54400555	54400737
Satt147	CCATCCCTTCCTCCAAATAGAT	CTTCCACACCCTAGTTTAGTGACAA	Chr01	55307972	55308156	Chr01	54828483	54828655
Satt129	TTCAGTACAAGTCGGGTGAATAATAATA	TCACATGTTCGGGACTTAAGGTAT	Chr01	55653212	55653358	Chr01	55166201	55166350
Sat_096	ATTATAGGGAGTAACCACAAAGAAAAA	GCTAGCTACCTGCCAGTGATTAT	Chr02	1766759	1766937	Chr02	1784203	1784397
Sat_279	GCGTTGCGTTGTTACGTGAAAGCACAGAAAC	GCGACTGGTTAATCTAGTCAGACTTAACAGA	Chr02	1981013	1981271	Chr02	2005072	2005348
Sat_227	GCGCAAAATGATTTGGGAAAATAACTTACAA	GCGTTATATACTTTTGGCGAGTTATCC	Chr02	3047942	3048180	Chr02	3124722	3124968
Sat_351	GCGCCACCCAAGGGCATCTTTCG	GCGGGCCGCAACTATGAAAAGAC	Chr02	4806316	4806605	Chr02	4904993	4905274
Satt095	TATTTGTTATTGGTGAATTAAGA	ATTCCTGTAGAAATTGATCTG	Chr02	6292393	6292554	Chr02	6383723	6383890
BE475343	GCGTCTCCCTGTCTCTC	GCGAGCTTAAAACAATCATC	Chr02	6957236	6957444	Chr02	7054682	7054865
Sat_373	GCGCCGTAAATTCTAACATGTGTATGTGACT	GCGGGAAAAAAACAAAAAATTATGACTTCAA	Chr02	8315747	8316030	Chr02	8400643	8400922
Satt157	GGGCTCACTCTCGATAGTAGGTATAAAG	GGGATACCAAAAGGAATAATTGTCTT	Chr02	9322331	9322537	Chr02	9327811	9328065
Sat_211	GCGATCACCGGACTTAGAGAGTTA	GCGGAGCTAATTAAAAAGTCATTCCAATA	Chr02	8748618	8748848	Chr02	8831771	8832033
Satt701	CTCAGCGGAAAGCCTTCTCA	ATGTCGCACCTACACCCAAAAA	Chr02	8710144	8710377	Chr02	8792934	8793169
Satt558	CTCACACCCTTTCATTATCTA	AAATCGCGCATCTAAATTTAC	Chr02	10669799	10670014	Chr02	10619680	10619910
Satt634	GCGCATACTGTTTATGCTAGACACCTA	GCGGGGTTGTTTTATTTACAAGAACAG	Chr02	11575974	11576095	Chr02	11778501	11778640
Sat_254	GCGTGATTAACGGATAATATGTTATTGAA	GCGACACAAGCGGAATAATTAGAGATA	Chr02	11204852	11205169	Chr02	11168765	11169078
AI856415	GCGAAGTCAGTAAAAACATTGGATA	GCGGGCGTGAATAAGAGAAGAA	Chr02	11360957	11361182	Chr02	11326568	11326797
Satt296	GCCCCACAACCAGAAACAC	GAAATTTGGCGACTAAAAACTGC	Chr02	13129857	13130039	Chr02	13335766	13335951
Satt542	CACCAGCACAGAACAATCATTT	CACGGTCTAACCTTTCCTTCTA	Chr02	13110465	13110665	Chr02	13316369	13316572
Satt266	GCGAAACTCTACGGGTCAGTAGTTAT	GCGTAAGATGGCCTAGAAAGAGGATG	Chr02	14299723	14299887	Chr02	14288237	14288410
Sat_423	GCGTATACACAATGATAGG	GCGACCAACCACCACTTC	Chr02	20116852	20117052	scaffold_24	166854	167056
Sat_135	GCGCCTCGCCTATATTAAATTACAAAA	GCCTCCGCCTCCGAAATACACTTA	Chr02	39482651	39482814	Chr02	37285448	37285645
Satt141	CGGTGGTGGTGTGCATAATAA	CCGTCATAAAAAGTCCCTCAGAAT	Chr02	33917718	33917864	Chr02	32004123	32004323
Satt290	GCGGATTTATAAAACATTAAAAATCA	GCGCGCACGGCTGAAACACTCTCTCA	Chr02	27177718	27177969	Chr02	25606117	25606353
Satt611	GCGGGGAATAATAAGAATATGGAC	GCGCTTTCACTATGTGACCTGAATTA	Chr02	30666033	30666254	Chr02	28903018	28903228
Satt604	GTGGCTCACAATCAACGTGAGCATCAGA	CTGTGCCACTTATGATTTGGTAA	Chr02	33075052	33075212	Chr02	31234715	31234865
Satt506	GCGAATTGGCATACATAGTACC	GCGTGAATTCGCCTAAGTTTAT	Chr02	35292412	35292703	Chr02	33293251	33293539
Satt005	TATCCTAGAGAAGAACTAAAAAA	GTCGATTAGGCTTGAAATA	Chr02	29389518	29389683	Chr02	27699284	27699425
Satt537	GCGTGTACATCAAAATGGTGTATTC	GCGGGAGGAACTTTGTCTCAGTAAT	Chr02	16017516	16017647	Chr02	15993650	15993808
Satt579	GCGATTGGTTATTCTGATTAAAT	GCGGTTACGAAAATCGTAAATTGATG	Chr02	19562996	19563176	Chr02	19688104	19688302
Satt282	TGCGGGACAATTTTAGATTTAT	AGATGGATGAAAGTTGGAGAAAG	Chr02	25766894	25767085	Chr02	24281723	24281944
Sat_089	AATTTTTTCTGTTGTCAGTGT	TGGAAATGTTAAATGTATGG	Chr02	37012974	37013141	Chr02	34875448	34875617
Satt189	CCATACGCAGCATTAGAG	GCTATTTGCATGTTGAGAA	Chr02	37139431	37139668	Chr02	34993206	34993443
Satt350	GCGGGAGTTTAAAATATGCTTTTG	GGCTTAGGCTTTGTGTCTGGAAGT	Chr02	39033590	39033840	Chr02	36833442	36833701
Satt428	GCGTTGTGCTTAACTGGTTGATTT	GCGGACCAGCTAGTTTTTAATGTG	Chr02	17687341	17687574	Chr02	17770706	17770954
Sat_169	ATTCGTTAAATACTCCACATCAATA	TTATGCTTTGTTGTTTTTCAGTT	Chr02	39950075	39950226	Chr02	37813854	37814013
Satt644	TATGCCTCAAACCACAAA	CAGGCCACCATTTTTCTT	Chr02	40306709	40306893	Chr02	38221026	38221228
Satt041	TGTTGTGTGGCTTTATTATT	TTAAGGTGGGATATGGTC	Chr02	41667123	41667308	Chr02	39547349	39547528
Satt546	TGAGCGATCAAGAAGCACTTA	TTTGGATCGCATAACACTTTA	Chr02	42868881	42869106	Chr02	40699299	40699539
Satt703	GCGATGGGTGGATTCTAGAT	GCGGTGCTTGTAGGCTTTCCAAAAT	Chr02	44744158	44744356	Chr02	42580672	42580903
Sat_069	CGACCAGCTGAAGAAA	CTGAATACCCATCATTACTTAA	Chr02	45453715	45453895	Chr02	43278809	43278965
Sat_183	GCGTCCAGCCTGACCATTTTA	GCGTTCCAATGTCTGATTATTT	Chr02	46486693	46486993	Chr02	44317038	44317316
Satt274	GCGGGGTCAATTAGTTTTCGTCAGTT	GCGCACGGTATATAATCGAACCTAT	Chr02	47415621	47415816	Chr02	45267036	45267225
Satt459	TCGTGTTAGATTTTTACTGTCACATT	AACTGCATACCCTTTGTTTGAA	Chr02	47459469	47459652	Chr02	45311084	45311286
Sat_202	GCGGGCCAAGTGAATAACAAGTTTATAAATT	GCGTCCTGCCACACCATTTTTATACTTTTAA	Chr02	47646218	47646572	Chr02	45497648	45497996
Sat_198	GCGTGATGATTTGTTGATATGACATTTA	GCGCCATTGAAACATACAGAGACTACAG	Chr02	47691436	47691762	Chr02	45542859	45543165
Staga002	GCGATGGCTTCGGATCTTAGCA	GCGGCACGACGCTACTGAGAA	Chr02	48424033	48424180	Chr02	46281143	46281290
Sat_415	GCGATTGTAAAGTAATAAGGGTATATTG	GCGTTTTGTACTCCATATACTACCTTCATC	Chr02	49182685	49182859	Chr02	47039673	47039867
Sat_289	GCGAATTCCAGCTTTTATCACTTTATGAC	GCGATTGGAAAGTGCCTTTTATGTT	Chr02	49185638	49185905	Chr02	47042646	47042919
Sat_192	GCGGAATGGCAATAGTTGATGAGTA	GCGGGATGGGATATGAGAGTAAG	Chr02	50150672	50150844	Chr02	48000589	48000761
Sat_283	GCGTGGTGCACGATCATATAGAG	GCGTCTCCTTCGCTATCTCAAAC	Chr02	50481043	50481224	Chr02	48330379	48330574
Satt271	GTTGCAGTTGTGCGTGGGAGAGAG	GCGACATAGCTAATTAAGTAAGTT	Chr02	50392860	50392982	Chr02	48242246	48242368
Sctt008	ACGCAGAGATAGAGAAAGAGA	CCCCCAGACACAACATA	Chr17	656816	656894	Chr17	665259	665349
Sat_333	GCGTCACAGCTAGGTATTCACGAAAGAGAAA	GCGGCCACCTTATTACACACCTCAAAACA	Chr17	1740230	1740391	Chr17	1746820	1746975
Sat_296	GCGAGACCCATTTAATTCTCAATATCAGACA	GCGCCCGTGAATGAGTCAAACAAGTA	Chr17	1159027	1159222	Chr17	1168384	1168615
Sct_192	GCGTTTGGCCTTGACATTTAGT	GCGAGCCCTATTTTTGTTCTTAT	Chr17	2838013	2838235	Chr17	2833618	2833840
Satt328	TGACCACCATGAGTTCATT	GGGGGTGGCTTTTAGATTC	Chr17	3860051	3860295	Chr17	3860436	3860683
Satt135	CACGGATTTTAAATCATTATTACAT	TTCCAATACCTCCCAACTAAC	Chr17	5907298	5907469	Chr17	5891978	5892176
Satt014	TCTGGTAAACATTCAACTTTTTATTT	TCCAAATATGACATCATAAACTTCTA	Chr17	6492576	6492834	Chr17	6475945	6476203
Sat_284	GCGCTCACCTAAAAGTGCTCTCACATA	GCGGGAGCATCAGTCTTTAGGAACATC	Chr17	6301975	6302236	Chr17	6286670	6286933
Satt486	GCGCATGCATTACCATAGGCTATAATA	GGGGTCATGCATAATAGAGATAGAACCA	Chr17	6846112	6846359	Chr17	6831611	6831861
Satt372	CAGAAAAGGAATAATAACAACATCAC	GCGAAAACATAATTCACACAAAAGACAG	Chr17	7559899	7560156	Chr17	7542025	7542282
Satt002	TGTGGGTAAAATAGATAAAAAT	TCATTTTGAATCGTTGAA	Chr17	8836295	8836421	Chr17	8817809	8817935
Satt443	GCGACTTAGGGTCCTAGATCCATA	AACTCCTCATACCTCTCTCTCTC	Chr17	10643590	10643820	Chr17	10623816	10624053
Satt582	CCGGTGATACTCCATACCAATAAC	CAACGCCGATTTTCTATTTGTCTG	Chr17	9683289	9683399	Chr17	9662981	9663091
Satt154	AGATACTAACAAGAGGCATAAAACT	AAAGAAACGGAACTAATACTACATT	Chr17	9596907	9597173	Chr17	9576643	9576912
Sat_092	AATTGAGTGAAACTTATAAGAATTAGTC	AAATAAGTAGGATGCTTGACAAA	Chr17	9707915	9708157	Chr17	9687612	9687856
Satt447	CGAAACTACGGTTGATTAT	TCCAAACACTGTCCTTCTT	Chr17	12133899	12134173	Chr17	12155551	12155825
Satt669	GCGCTTATGAACCAACAGAAAACAAG	GCGATGCCAAACCCAATGAGATA	Chr17	11043046	11043174	Chr17	11028858	11029010
Satt208	GCGATCGTATTGGGTCT	CCCGTTATTTTCGTATGA	Chr17	12403035	12403230	Chr17	12424665	12424860
Satt397	TCTCGGGATCCTTGTTAGAT	GCGAAGAAGAAGAGAACATGTGAA	Chr17	11442046	11442208	Chr17	11445244	11445418
Sat_292	GCGGCCCCCAATTATTATATGTTC	GCGAAGGGTTTAGCTTTGCTTATG	Chr17	12487733	12487983	Chr17	12509365	12509617
Sat_222	GCGGTCATGTGTCCCATTTAATTTAATCAA	GCGATGTGCCTCAAAAACTAACATCAATAA	Chr17	12877556	12877716	Chr17	12887596	12887764
Satt461	AAATACAAGCTTTAATAAAGTGCAGA	CTTACGTTTCCATAGATTTCTCG	Chr17	14092773	14092919	Chr17	14116496	14116651
Sat_114	AACTCAAATCCAAACTCACT	ACTCAGTAAATAACAAAAGTCATT	Chr17	19523177	19523454	Chr17	19328581	19328868
Satt311	GGGGGAACCACAAAAATCTTAATC	GTTGAAGCTCAGGCTGTGATGAAT	Chr17	18262061	18262242	Chr17	18065452	18065633
Satt226	GCGAAACAACTCACTTAAGCAATACAT	GCGTCCTCCTACCTTTCTTATC	Chr17	26619059	26619387	Chr17	26354605	26354931
Sat_209	GCGGTAAAATCCCACACCTGTCTCT	GCGTTGGAAGAATGATAACTTAAAACA	Chr17	15987037	15987368
Satt514	GCGCCAACAAATCAAGTCAAGTAGAAAT	GCGGTCATCTAATTAATCCCTTTTTGAA	Chr17	18613375	18613596	Chr17	18425830	18426063
Satt528	GCGGGTGCAGGGTTTACTGTGTAAT	GCGGCTGGTTCTTGAAAAAA	Chr17	19266222	19266456	Chr17	19072355	19072601
Sat_194	GCGTTGGGCGTTTTTGAGAAGGTGACAA	GCGCCTTTTGTAATATTGTTAAATGTAA	Chr17	20334879	20335086	Chr17	20107913	20108133
Sat_338	GCGGGGCATTAATAAACCTCCTCTAACT	GCGCCATTTTGGTCATTCCTAACAACT	Chr17	20821015	20821217	Chr17	20586705	20586919
Satt082	AATTCATTTAGGGAGTTGAT	CTAGCCAATGTCATATGACT	Chr17	19618430	19618539	Chr17	19423704	19423813
Sat_365	GCGCAAACAGTTATACCTTTATATTGGTGAA	GCGCAAACAAGTGTATATAAGGGAACCTAA	Chr17	29054912	29055121	Chr17	28908007	28908220
Sat_300	GCGCGCATTCGCATGTGTGGTAACTA	GCGACAATCCCATGCAACTACATGATTAAGA	Chr17	20610618	20610718	Chr17	20378951	20379057
Satt662	TTGAAGGAAAGGGTAAACCTATAT	TCTTATCGTTCCGTGCTCCAGAT	Chr17	24421933	24422088	Chr17	23948116	23948268
Satt543	GCGGATCTAAGGATAATTCATTAA	GGGAGCGGATCATTCGGTGAAA	Chr17	30463332	30463502	Chr17	30341858	30342029
Satt488	CGGTGCTGTATTCCGTTTCAATGTTT	GGTTAACTGCCTCTGCAAAGAATAGT	Chr17	27582038	27582279	Chr17	27359150	27359382
Satt464	GGGTTGGGAGAATTTAGGTT	TTTTGCATTAAAGGCTAATATGAA	Chr17	24584080	24584297	Chr17	24110076	24110293
Sat_001	GCGGATACGACCAAAAATTGTT	GCGAACTGCGAAGATACTACCC	Chr17	36625881	36626120	Chr17	36455265	36455522
Sat_354	GCGGCGTCTACCAATTTATAAATGCCACT	GCGCATGCTTCGAATAAAAACATATTAGCCT	Chr17	38010060	38010324	Chr17	37831240	37831568
Satt301	GCGAAACACTCCTAGTTGATTACAAA	GCGATATAATGCACAAAGAAATTAAAGA	Chr17	36911484	36911681	Chr17	36718718	36718960
GMHSP179	ATACCAGTTGATCTGCATATT	AAAACATCGTCTACTTAAGTC	Chr17	37978577	37978669	Chr17	37799167	37799259
Satt186	GGGAAGTTATAAGCAGAT	GGGAATCCATTCCTGATGAGT	Chr17	39100455	39100693	Chr17	38763353	38763582
Satt310	GCGAGTTTTTATCTCATGACTTTT	GCGGGGGTATGGGACCTAAAGAAAC	Chr17	39109915	39110158	Chr17	38772786	38773029
Sat_326	GCGTATCGATGCACAGCCAAGTGCTCATCTA	GCGGAAGCTGATTGTAAATTTAAAAACAACG	Chr17	39639962	39640150	Chr17	39285843	39286037
Satt413	CCTTGCCGTTCCTATTCCACAAGT	GCGTCAATTTTTTAGAGGATAAAA	Chr17	40113196	40113483	Chr17	39766417	39766728
Satt672	GCGAAAGAACCTATTTTGTAATTGTAACATC	GCGCTCTTTCACTTTCAATCAAACATT	Chr17	40190428	40190685	Chr17	39843972	39844232
Satt031	TTCCACTTTGTATCACTTTC	TGACTGTAAAAGAACAGATAAA	Chr17	40017279	40017408	Chr17	39659455	39659577
Sat_086	CAAAATCTATATGAATTGATTACA	GGAAATATCTGTAGAATTTTTTAA	Chr17	40221556	40221770	Chr17	39875744	39875934
Satt256	GCGATGCATAAATTAGACACAT	CCACTGCTTCATCACATTCACAC	Chr17	40875483	40875721	Chr17	40525672	40525910
Satt386	GCGGATGATTTTTATAGAATAGATAAT	CTTCGTTGATACCTCAGTAGAGTACAAA	Chr17	40820244	40820441	Chr17	40470355	40470552
Sat_220	GCGCACGCCTCACTATATTATTTTTGAA	GCGATGGAAATTAAACGCTATCATGCTA	Chr17	41422542	41422829	Chr17	41067116	41067397
Sct_137	TGCTCTTGGGAATCTG	CTCAATAATTCATCATCACTTC	Chr17	41382890	41383041	Chr17	41027476	41027627
Satt575	GCGGCTAATTTTGTTTATAGGAAT	CCGCTACCATCTCGGAGGACT	Chr15	872923	873141	Chr15	877194	877413
Satt213	CCGCTTATTTCTGTCATC	AGCCAAAACCCACAA	Chr15	58575	58785	Chr15	57390	57603
Satt411	TGGCCATGTCAAACCATAACAACA	GCGTTGAAGCCGCCTACAAATATAAT	Chr15	2540032	2540130	Chr15	2517403	2517501
Sat_124	GGGTCCATTCCACTTTTTGTACAATAT	GGGAGTTCAAACATCCATTAGTGGTATA	Chr15	11174121	11174360	Chr19	50728016	50728273
Satt384	TGGGGGTCAATTTTAATTTGTGC	ATTTCCCTTTCACCCACCTCTGTTT	Chr15	4038393	4038508	Chr15	4054489	4054637
Satt691	GCGAAAGATAAAAAGTAGATTGAAA	GCGCTCCTAAATCCAAATGAATC	Chr15	4202977	4203227	Chr15	4208304	4208584
Satt720	GCGCATATACGAAACATATTGTCAAGTTACA	GCGTCATGAGTGGTTTGTTCTATACTTCTAT	Chr15	4150462	4150738	Chr15	4154670	4154943
Satt651	GCGTGCTGTCTTTATACGAAGTACACTA	GCGTGGCAATAAATATTCTCACTGAA	Chr15	6809721	6809884	Chr15	6823515	6823684
Satt212	CCAATCCAAACAAATCCACT	CAGCAATGATGATAATGAATGA	Chr15	5240567	5240710	Chr15	5240508	5240660
Satt598	CGATTTGAATATACTTACCGTCTATA	CACAATACCTGTGGCTGTTATACTAT	Chr15	13698383	13698542	Chr15	13653980	13654151
Satt573	GCGGATTTCGATTTGAATATACTTAC	CCTGTGGCTGTTATACTATGCATATA	Chr15	13698375	13698535	Chr15	13653972	13654144
Sat_136	ATCATGCTTCAACACTCTTT	TCCTATTTTTGCCCTTGTATTT	Chr15	16697366	16697532	Chr15	16632753	16632923
Satt606	GCGTTCTAAATTAAGCAATTCTT	GCGTGGGTAATAATATTGGTTCAG	Chr15	14952695	14952958	Chr15	14943466	14943748
Satt699	GCGGATATTTTTGTCCTCAATAAT	GCGTACCGTATGTGGAGTTT	Chr15	16824656	16824843	Chr15	16759872	16760059
Satt602	GCGGCGTTAGTGGAATAGAACTA	GCGGGTATACCAAATGAGATAAT	Chr15	23854994	23855173	Chr15	23264346	23264526
Sat_172	GCGTTCTAATTTCCTGACACTGTT	GCGGGACGTAAACGGATAATAAGGT	Chr15	23493131	23493321	Chr15	22891034	22891242
Sat_107	TTTGGAAGTATAAAATTATGAATGACT	GGAGGAATTATTTGGGTTGTAC	Chr15	17714068	17714236	Chr15	17659903	17660080
Satt204	GCCATCTTGTTACAATGCAGGTA	CCTTACTCACTCCATTGGCATAATA	Chr15	17755937	17756165	Chr15	17702455	17702678
Sat_380	GCGGCCACAGCCTTTTATGAATTAGAT	GCGATCCCCAACCCTAATGATAACG	Chr15	17047865	17048172	Chr15	16990502	16990729
Satt706	GCGTTTTTTTCCCAACAATTAATTAGTATAT	GCGAAATGGTTATTATTGTTAAAAAATAATG	Chr15	17077234	17077486	Chr15	17021735	17021987
Satt491	CCTAAATTGATGAAAGGATACAAG	GCCCCACAAATATTCAGAAGGTAA	Chr15	20482352	20482555	Chr15	19720997	19721200
Satt268	TCAGGGGTGGACCTATATAAAATA	CAGTGGTGGCAGATGTAGAA	Chr15	23548510	23548712	Chr15	22969030	22969265
Satt185	GCGCATATGAATAGGTAAGTTGCACTAA	GCGTTTTCCTACAATAATATTTCAT	Chr15	27795245	27795456	Chr15	30238135	30238382
Satt151	ATTGCCTAATTTCTGTTTGTTGTAA	CCAAAATTCAAGGCAGTGAC	Chr15	36462181	36462474	Chr15	35605542	35605830
Satt403	GCGGGTTTTATTTTATTATAAATT	GCGGATGCCTGGGAGAATATTTCC	Chr15	26555449	26555801	Chr15	25822456	25822814
Satt483	GCGGACACGAAATTTTAATTATT	GTCTCAACTCTCCGACACCTACTT	Chr15	38441809	38442082	Chr15	37490508	37490778
Satt452	GCGGTCGCTGCGTTCAATAT	GCGCCCAATTATCATGGTAGA	Chr15	39823945	39824154	Chr15	39682047	39682262
Satt355	GCGTCCCAGGACATCATCATCATC	GCGTAGCGTGTTATTTTGTGTTTG	Chr15	35394163	35394415	Chr15	34757101	34757347
Satt263	CACCCAATCATGATAGCATTTTAT	CTCATGGAATTGTCTTTCAGTTTC	Chr15	29285254	29285452	Chr15	28489658	28489879
Satt716	GCGTTTGCAGTTTGGATGATGTTGAT	GCGAACCCTTGAGTTGGACATGTTGA	Chr15	34745412	34745687	Chr15	34078383	34078652
Satt117	AAAAATTGTATTTGTAAGAGAGAG	AATTGCATCTTGTACTTAACTG	Chr15	40643902	40644045	Chr15	40379590	40379733
Satt724	GCGCCCTAACATGCATAATTTTGACT	GCGGAGAATACATTGAGTATAATTGAGAAGC	Chr15	43157068	43157350	Chr15	43169915	43170197
Satt045	TGGTTTCTACTTTCTATAATTATTT	ATGCCTCTCCCTCCT	Chr15	25453919	25454058	Chr15	24834012	24834151
Sat_273	GCGTTTCCTAGGGTAAGCACAGTGTATT	GCGGGGTGGAGAGAAAAAGAAAGAACA	Chr15	9380968	9381194	Chr15	9396580	9396834
Satt369	AACATCCAAAGAAATGTGTTCACAA	GCGAGTTCGAATTTCTTTTCAAGT	Chr15	49148378	49148634	Chr15	49011264	49011511
Satt685	ATCGTGGCATGTCTCACTAC	GAGGCGGAAGGAAATCTAAT	Chr15	49204073	49204285	Chr15	49067065	49067277
BE347343	GCGCAAGCACTGAATGTCA	GCGTCACTAACACCTATAACA	Chr15	51165272	51165488	Chr15	51000515	51000762
Sat_376	GCGTCCTACGTACGTTTATTCTTTTCT	GCGCAATTAAATAATACTTACCACATCTTGT	Chr15	51186683	51186969	Chr15	51021712	51022006
Satt231	GCGTGTGCAAAATGTTCATCATCT	GGCACGAATCAACATCAAAACTTC	Chr15	51465359	51465574	Chr15	51294891	51295133
Satt230	CCGTCACCGTTAATAAAATAGCAT	CTCCCCCAAATTTAACCTTAAAGA	Chr07	16333437	16333660	Chr07	16343813	16344033
GMRUBP	CTGGCGTGCTAAAAGTA	GGACAGATTTGATCAATAATT	Chr05	41002187	41002619	Chr05	39072330	39072762
Sat_390	GCGTAGATGCTTATAATCGACCCTAACAATT	GCGCGAGGATCCCATAAAAAAAGTAAAATAG	Chr13	11085803	11086083	Chr13	11131511	11131801
Satt146	AAGGGATCCCTCAACTGACTG	GTGGTGGTGGTGAAAACTATTAGAA	Chr13	1474867	1475190	Chr13	1357479	1357766
Satt325	GCGGGGTATTAAGGGAAAACAAAA	GCGTAAACGAACAATCACTTCATA	Chr13	8385184	8385447	Chr13	8587944	8588192
Satt343	CATGGCGGAAAGCGAAACA	TCCCAATTCACCTCTTCA	Chr13	10349360	10349490	Chr13	10392902	10393032
Sat_387	GCGGAATTTACCAGTTTATAATATTGCTGA	GCGTACTAAATATTCAAAGACTCAAAGAGAA	Chr13	11056117	11056394	Chr13	11101815	11102094
Satt569	GCGCAAATTGCTTCACGCATCCAAAT	GCGGCCTACTATAGTGAAGGGTATA	Chr13	12250814	12250998	Chr13	12294068	12294252
Satt586	GCGGCCTCCAAACTCCAAGTAT	GCGCCCAAATGATTAATCACTCA	Chr13	10204838	10205055	Chr13	10248423	10248640
Satt030	AAAAAGTGAACCAAGCC	TCTTAAATCTTATGTTGATGC	Chr13	13107373	13107538	Chr13	13133893	13134055
Satt649	TTACTGGCCGTGTTTACCCGTGTAA	GCGGACGTTATAAGATTTTTTTATCATG	Chr13	1318001	1318246	Chr13	1225661	1225891
Satt145	AGCATATGGGATACAAGTGATTAG	CGGTGTTGGTGTGGTATGT	Chr13	15276399	15276549	Chr13	15293143	15293293
Satt269	GCGTGCCAGGTAGAAAAATATTAG	GCGGTTTTTCACTTTTCAAAATTC	Chr13	15284278	15284622	Chr13	15306230	15306483
Satt348	GCGCTTAGTAATGGTTCCCACAGATAA	GCGGTGATATCTAGCAACACAA	Chr13	16341065	16341276	Chr13	16340300	16340517
Satt252	GCGAATTTGGATTAATTAAATTTATG	GCGCTCGGTCCTCTCAAATAAGGTCTC	Chr13	16455870	16456092	Chr13	16454982	16455204
Satt149	TTGCACATTCTTTTTGGTAAACAGTCATAA	GTTGGAGGCCATAGTCACATTAATCTTAGA	Chr13	16852070	16852324	Chr13	16855018	16855292
Satt423	TTCGCTTGGGTTCAGTTACTT	GTTGGGGAATTAAAAAAATG	Chr13	16598752	16598979	Chr13	16600398	16600649
AW186493	GCGGTGATCCGTGAGATG	GCGGAAAGTAGCACCAAGAG	Chr13	17131915	17132137	Chr13	17177071	17177293
BE806387	GCGACCCCTTTTGTCTTCTT	GCGGAGGCCAGAGATGAA	Chr13	17132052	17132257	Chr13	17177208	17177413
Sat_240	GCGGGCAGAAGTCTAATGAATGTGAAATGA	GCGGTTGTGACCGAAATAGATGTTATTTAAT	Chr13	20451664	20451828	Chr13	20520395	20520625
Satt659	GCGGCTCAACTTCGTGTAACAAG	GCGCATCGGTAACTATCTAATATTCGTA	Chr13	20520293	20520498	Chr13	20573244	20573413
Satt206	GCGCATGTGAAAAGAATGAGATTATGTA	GCGTCCAAACTCATCCTTAAGGTATT	Chr13	19518472	19518669	Chr13	19579032	19579238
Sat_298	GCGCGTCGAAGCAAAAATTAAA	GCGGCGAAACCCACAAAGCATA	Chr13	19887339	19887620	Chr13	19951360	19951641
Satt160	TCCCACACAGTTTTCATATAATATA	CATCAAAAGTTTATAACGTGTAGAT	Chr13	17800103	17800354	Chr13	17875690	17875941
Sat_309	GCGAACGGATATATACCCATAAATTTTCATG	GCGTCATCCAATATAACAATTGTTAAAGTCA	Chr13	23624795	23625055	Chr13	23683601	23683901
Satt374	AACATTTGCCGAAAAAAATAACTATGATG	GCGTATCAATTAAGATCCATTAAGTG	Chr13	24366485	24366719	Chr13	24361213	24361414
Satt516	GCGTTAGCACTATTTTTTTACAAGA	GCGCCGTTCCTCTTTACTTTAT	Chr13	22433944	22434167	Chr13	22489372	22489625
Satt595	GATGGGAAGCAAACAAGAAG	AACCCCCTCCCCTAAAT	Chr13	24603127	24603336	Chr13	24602842	24603057
Sat_133	GCGCACATCTTAACTCAAATAATTGATAAAG	GCGTTCAATTGGATTTGATGAAATTTTAAAT	Chr13	24954481	24954701	Chr13	24949512	24949768
Satt663	GCGTCATGCAATGTTGTATAAT	GCGACTGCAGATAACTTGACTGGTAGT	Chr13	25932520	25932748	Chr13	25936627	25936879
Sat_103	ACTGGGAATCCATTTCTTGTTA	AAAGAACTTTCAATCAAATGTTGTG	Chr13	26990510	26990725
Sat_297	GCGTGAAAATAAATACATAGACATCCACCAT	GCGTTTTAACACGCATCAACACTCTTC	Chr11	34630096	34630258	Chr13	26976060	26976230
Sat_229	GCGTGTGCTACTTCACATCTTGAGAGAAAGA	GCGAGGGTTTAGAAAAAGATTCACCAAATAT	Chr11	34642551	34642805	Chr13	26988466	26988726
Satt114	GGGTTATCCTCCCCAATA	ATATGGGATGATAAGGTGAAA	Chr11	36553662	36553746	Chr13	28912863	28912971
Sat_234	GCGATGCGTTTAATAAGTTTTGAAAAATGCC	GCGGAAACCATCCTTATATGTCAATTGCTCA	Chr11	35315417	35315720	Chr13	27656891	27657232
SOYHSP176	TTTTTGTTTAAGTTACTGTACTGT	GCTAGTCTTCTACAACCTTCTA	Chr11	36680932	36681047	Chr13	29041579	29041694
Sat_154	GCGTCAGGGTCAAGTCATCTAACA	GCGGACGCATTTCCTATTGATCAAG	Chr11	36143863	36144008	Chr13	28506079	28506216
Satt510	GCGAGTTTCGCCGTTACCACCTCAGCTT	CCCTCTTATTTCACCCTAAGACCTACAA	Chr11	39406200	39406325
Sct_033	CTTTTAAATTATAATAGCATGATCT	TGCTAATTTAGATTACGTTATGT	Chr11	39546660	39546784	Chr13	31951959	31952118
Sat_120	CATATAAAAATGGTCCTCTCACATA	GCTTGAGCAACTTACAATTCACT	Chr11	39624075	39624401	Chr13	32030021	32030407
Satt335	CAAGCTCAAGCCTCACACAT	TGACCAGAGTCCAAAGTTCATC	Chr11	40321785	40321939	Chr13	32721480	32721640
Satt362	GCGTTGTTGTTTCAAATGTATTTTAGTT	GCGGACGGATCATCAAACCAATCAAGAC	Chr11	41676210	41676462	Chr13	34077982	34078237
Sct_188	TTCAACCATGTCATAAAAT	CTCACTCCTCCATAAAAAT	Chr11	42367170	42367464	Chr13	34767427	34767721
Satt072	GGAAAGAATCAGCAAAAT	CCCCCACATAAATAATAAA	Chr11	42485020	42485219	Chr13	34894103	34894302
Sat_375	GCGTGTTAATGATTGCATAAGGTTCG	GCGTGTCAAAAGAAACTCAATAAAGAAAAAT	Chr11	42662616	42662887	Chr13	35072143	35072424
Sat_313	GCGTATTCCCTTAACAAAATTAAAGTTTCAC	GCGCGTCAGCCTAACAAAAAGAATAAAAT	Chr11	43095676	43095903	Chr13	35508617	35508840
Satt490	GCGGCACGAGTCAACTTTCTGTTTCCT	GCGGAAGAAGATTTTCGTTTTTAT	Chr11	44309229	44309507	Chr13	36699185	36699481
Satt144	CGTCGCCATCACTATGAGAA	CCATCTTGAGCAGAGTTTGAAGTT	Chr11	45221055	45221288	Chr13	37603910	37604134
Sat_197	GCGATTTTGGTTTTGTTTTATTAG	GCGGTTAACAGCCAAGTTCTTTC	Chr11	45159662	45159847	Chr13	37542915	37543110
Satt554	GCGATATGCTTTGTAAGAAAATTA	GCGCAAGCCCAAATATTACAAATT	Chr11	46872019	46872284	Chr13	39252654	39252912
Satt218	TCAATCAACAAAAACATAATTCTTC	ATTTGTGTTTTGTTTTAGCTCTCTA	Chr11	49422692	49422905	Chr13	41821636	41821873
Satt522	GCGAAACTGCCTAGGTTAAAA	TTAGGCGAAATCAACAAT	Chr11	47747949	47748189	Chr13	40131769	40132030
AW756935	GCGGCTGGTGATTGTGTAAT	GCGTAATATAGTTTTGTATTGAAAT	Chr11	49205231	49205460	Chr13	41606165	41606400
Satt656	GCGTACTAAAAATGGCAATTATTTGTTG	GCGTGTTTCAGTATTTGGATAATAGAAT	Chr11	50988841	50988993	Chr13	43324641	43324796
Sat_417	GCGAATATGGCGTTGAAAATAGTGAT	GCGACCCAGATTCTGTGCTAAGA	Chr11	50971844	50971981	Chr13	43307814	43308000
Satt395	CGCGCTAGTTGAATGAATGT	GCGCATTGAGGAATTTTTTAT	Chr11	53005857	53006144	Chr13	45320319	45320597
Satt038	GGGAATCTTTTTTTCTTTCTATTAAGTT	GGGCATTGAAATGGTTTTAGTCA	Chr18	1392879	1393053	Chr18	1344086	1344263
Satt275	GCGGGATAATTGGTTTTACGAAAATGC	GCGCCTAATCACCTAAAAAAACGTTTA	Chr18	1287774	1287966	Chr18	1239843	1240050
Sat_210	GCGCCAGCAACAAAGTTCCTGACAAA	GCGCATGCAAATGAAATAATAA	Chr18	1670852	1671084	Chr18	1621601	1621855
Sat_168	TGTGGATAAAAGAGCATTCAAAATG	GCGATCCTTGTTTATCTCAAAAAAGTGT	Chr18	1755293	1755462	Chr18	1706149	1706305
AZ254740	GCGAATTTTAATTTTTTTACTTCCTAAATA	GCGAATCTCTGTACCCGTGTGATGTATG	Chr18	2463870	2464135	Chr18	2399805	2400102
Sat_141	CGCAATCAAAGACCTGTT	GCCTTGGCTATTTCCTTA	Chr18	2483820	2484000	Chr18	2418919	2419101
Sat_163	GCGGTATATATGTTTGCAAGACATATT	GCGGAATCTCGCCCAGGAGGAACTT	Chr18	2484760	2485005	Chr18	2419860	2420089
Satt610	CCCTCCGCAAGCAATAATTAATCT	GCGGAATGCTTCCATTTTAT	Chr18	2750664	2750895	Chr18	2675308	2675527
Satt356	CATGCCTGGTCCATTTTG	TCAAGCCACGATAACAGTA	Chr18	3735603	3735844	Chr18	3666847	3667091
Satt688	ATGCCTCCAAAGAGAAAT	CTGCCCATTGACCCATCT	Chr18	3354922	3355086	Chr18	3275856	3276029
Satt570	CTCATGTGGTCCTACCCAGACTCA	CGCTATCCCTTTGTATTTTCTTTTGC	Chr18	3253568	3253671	Chr18	3172878	3172984
AW734137	GCGATTTTCATTGGTTCCCTTATTG	GCGGGGCTTTTAATTTTATTTTTCTGAT	Chr18	3695373	3695546	Chr18	3626438	3626639
Satt217	AATGATTTTGCGTATGTAAGATGA	GCGGATGACATTAATAGTTTTTAGA	Chr18	4792250	4792470	Chr18	4713016	4713265
Satt235	GCGGGCTTTGCCAAGAAGTTT	GCGGTGAGGCTGGCTATAAG	Chr18	4906496	4906616	Chr18	4821112	4821247
Satt130	TAAACGAAATTTAGTTTTAAGACT	TGAATGGCTAAAAACGTGATT	Chr18	4721393	4721806	Chr18	4639970	4640389
Sat_315	GCGTCATGGCTTCCCTAAAACAAAAAATGTC	GCGTGATGGATACTTCATCCACAGAATTATA	Chr18	5446514	5446745	Chr18	5348171	5348374
Sat_290	GCGATGCCAAACTAGCTGAAGAGAAAT	GCGTAGCCTGCTTGGATGGTAGATTC	Chr18	5581154	5581411	Chr18	5496678	5496943
Sat_308	GCGTTGGCAATTCAGGATATATTTAAGATTT	GCGGCTGCGTTTTTATTCAAACTTGTT	Chr18	11452622	11452906	Chr18	11426771	11427071
Satt115	GGTTCGTTTTTTATTGATG	ACGACGAAATTGATGATAA	Chr18	10332258	10332410	Chr18	10458452	10458602
Sat_358	GCGCTACGTAAATAAATTAAAATCAACATCT	GCGCAGTAGTTCAAGGACATAGGACTT	Chr18	11652704	11652925	Chr18	11645224	11645489
Sctt010	CGCATGTGCAAGTAAC	TAGTTGGGGAGAAACAG	Chr18	11571241	11571352	Chr18	11551619	11551733
Satt566	GCGGCTTTTTCGTAATATAGGATGAT	GCCGTTAGGACATAAGAGGCATT	Chr18	21104337	21104635	Chr18	21105168	21105463
Satt427	GCGAGTATCCACCCTTTTATAATAAT	TCTCCACGCCACCTTATTTCCTCTCC	Chr18	29332198	29332379	Chr18	30071687	30071862
Satt594	GCGGTAACTCCTCGAGTCCCTCTCAAT	GCGCCGCTAACAGACATCCAATA	Chr18	22320434	22320555	Chr18	22375691	22375833
Satt303	AAAAGCGACGACCTATG	TGAACGTTCTATCAACACA	Chr18	21864272	21864504	Chr18	21906038	21906282
Satt138	GACATTTTTCCACGGATATTGAAT	AACGGGCGATTTATGGCTAT	Chr18	41397645	41397858	Chr18	41530960	41531254
Sat_094	CTTGAATAGGATGTATAAATTATTGTAG	AAAAATTTTAATATTGTGGAAGTCT	Chr18	43335957	43336217	Chr18	43634445	43634695
Satt533	GAACAGGTAGCAGTAAGTAATG	TCGTTTTGCTTTGTAGAACA	Chr18	41836286	41836579	Chr18	42149107	42149358
Satt564	GCGCTTCCACCACAATAACA	GCGGCAGAGGACTGACAGCTA	Chr18	43035563	43035712	Chr18	43342302	43342466
Sat_088	TTCAATTGTACATAGTCATCAA	TAATGAGCGAGGAATCTAA	Chr18	31457527	31457651	Chr18	28049221	28049351
Satt504	GCGCATGTGCAACTTGAAAAACA	TCGTTGGTTGACCCAATGTCATC	Chr18	43947988	43948182	Chr18	44259470	44259677
Sat_223	GCGCGGTTTTAAGCTATAACACATC	GCGCAAGCACACTACTATTTATCATT	Chr18	47328821	47328961	Chr18	47635880	47636070
Sat_203	GCGTGTGGCAAGTTATAGTTGAGTAGTTGAA	GCGGGCTATAATGTCCTTAATACTTATTTAT	Chr18	47626052	47626330
Satt199	GCGGTAAATGGTGAAAATCATTTATGGTT	GCGTTTTCATACGGTGTTTTGCCTAT	Chr18	47864472	47864659	Chr18	48185134	48185332
Satt505	CGCATCGGTGGTTGTTAA	TGACCCAAAAGTAATTTGGAG	Chr18	47880919	47881128	Chr18	48202764	48202997
Satt400	TTGGTCATCAAACTGTTA	CATAAGGGGTCCCACTCTA	Chr18	45841150	45841361	Chr18	46109166	46109371
Satt012	GCAATTAGTTTTAAAATGTTTC	AGAATAGAGCCTACATATAATCATA	Chr12	9419842	9419997	Chr12	9407065	9407214
Sat_164	GTGATCTTCGAAAGTTCAAT	GCTGTCCCTGAACAAGACTAT	Chr18	48995603	48995824	Chr18	49383691	49383886
Satt503	GGGTGGCCATGGAATAAT	TTTCGGGTAGATGAGTGTAGG	Chr18	49284610	49284848	Chr18	49681351	49681607
Satt517	CTTGTTGCCTTTAACACACTTCAT	TCAACTGAAAAAGGAAACTAGAATAATG	Chr18	49104411	49104651	Chr18	49496911	49497175
Sat_143	GAAGATTGGGTAGATACTTCAACAC	GGATGGATGGTCCATTGATTCTTT	Chr18	50124207	50124324	Chr18	50513027	50513203
Satt288	GCGGGGTGATTTAGTGTTTGACACCT	GCGCTTATAATTAAGAGCAAAAGAAG	Chr18	53304719	53304952
Satt612	GTCATACTGGGTGTTTCATTTATGAC	GCGCCTTTTAGTCTCTGAAAGTATTT	Chr18	52218457	52218686	Chr18	52181711	52181955
AF162283	GCGAGTTCTGGATGTAGG	GCGTGGCGGCTTTGGTAG	Chr18	51208949	51209172	Chr18	53167196	53167420
Sct_199	GCGACAATGGCTATTAGTAACAATCA	GCGATTTTCTATTTTCCTCACAGTG	Chr18	50561085	50561270	Chr18	53823760	53823975
Satt472	GCGAATACATAAAACTCAAATTCAAATCATA	GCGTTCTATAAATTTCATTCATAGTTTCAAT	Chr18	50519117	50519334	Chr18	53866532	53866811
Satt191	CGCGATCATGTCTCTG	GGGAGTTGGTGTTTTCTTGTG	Chr18	54132096	54132304	Chr18	54450955	54451181
Sat_117	TTTGGCAGTTTCTTGTAG	GCTGGATCGCAGTTA	Chr18	54281933	54282186	Chr18	54607706	54607959
Sct_187	CATGCTCCCATTCTCT	AACATTGGCTTTTTACTTAG	Chr18	55893802	55893948	Chr18	56182379	56182523
Sat_372	GCGTCTCGAGGTAATTATCTATTTATCTTTT	GCGAGTTTGGTAACATCGAGTATTGAT	Chr18	56519818	56520067	Chr18	56797170	56797471
Sat_064	TAGCTTTATAATGAGTGTGATAGAT	GTATGCAAGGGATTAATTAAG	Chr18	56056414	56056543	Chr18	56333702	56333845
Satt666	TGGCTTGTCATCTCTACTTTTATTAG	TCATGCATCTAATTTGTTTTATCTATCA	Chr12	310201	310426	Chr12	312419	312650
Sat_214	GCGATGGGCAAGAAGAGA	GCGCAGCATCCCATTCAT	Chr12	19054	19278	Chr12	18864	19115
Sat_200	TAGAGGAAAACAACAAGTAAGAAGA	TGGCTGGTATTCGTTATTAG	Chr12	270082	270351	Chr12	272300	272573
Satt635	GCGGTGTATTAAAATTGTCCATGT	GCGCTGTCCTAATTTAAATGAGAAAAC	Chr12	886919	887091	Chr12	886715	886887
U08405	GCGTGGTGAGTCTAT	GCGAAATAAGCGTTTTACAGATG	Chr12	1532851	1533084	Chr12	1528048	1528285
Satt353	CATACACGCATTGCCTTTCCTGAA	GCGAATGGGAATGCCTTCTTATTCTA	Chr12	1690263	1690436	Chr12	1687386	1687556
Satt568	GCGGAATAATCCAATTCAATTTA	CGGACACCGGTCTACTAGGAAAGTAA	Chr12	4566463	4566703	Chr12	4520130	4520372
Sat_127	GGGGTTTTGTGTCTAGTCTA	GGGATTAAAAATAACAATACT	Chr12	4319918	4320182	Chr12	4265754	4266032
Sctt009	TGGTAAAGGAGGAACTT	AGAATGTGCTGATGACA	Chr12	7207554	7207662	Chr12	7176341	7176449
Satt192	CACCGCTGATTAAGATTTTT	CGCTGAGTTGTTTTCATC	Chr12	5984961	5985196	Chr12	5964912	5965162
Satt442	CCTGGACTTGTTTGCTCATCAA	GCGGTTCAAGGCTTCAAGTAGTCAC	Chr12	6418478	6418696	Chr12	6390805	6391065
Satt541	GCGAATCCATCACACATAAA	GCGGTACTCCCTCCAGAAAATAACC	Chr12	12174658	12174812	Chr12	12319057	12319230
Satt469	GCGGGGAAAGGAAGAATAAAC	GCGCAGACCTCCTTTCTTTATACAT	Chr12	12218399	12218563	Chr12	12362814	12362963
Sat_334	GCGTAACGTAGCAAATTGACTATAAGA	GCGTGTGCAAAGACAATTTCAATGA	Chr12	9145086	9145287	Chr12	9131425	9131650
Sat_122	GTGACAAATGGATGGACAATAG	AAGAAAAATAAAATAATGTAGAGTGGTGAT	Chr12	13434850	13435052	Chr12	13480454	13480656
Sat_118	TAACTTTTTAAATAAATTTTAGTAACTC	TCATTATTAGCTAAAACCACATA	Chr12	14426326	14426515	Chr12	14394075	14394274
Satt052	GAATAAAATTAGGATAAGTGATAAG	ACAGAAAAAAGAAAATGTCA	Chr12	14417342	14417606	Chr12	14388116	14388344
Sat_401	GCGGTAAACTCCTCGTTCAAGCACTT	GCGAAAGGATCAATTTTATATTTAAGCCTCA	Chr12	14901422	14901712	Chr12	14877908	14878197
Sat_206	GCGAACATTTGATATCATTATGATAATTGG	GCGAATTGTAATTTTTCTTTGTATCTAAACC	Chr12	36925534	36925786	Chr12	32507234	32507502
Sat_205	GCGCCTTTTCGTCTGTTCTGTTC	GCGAGCTTTTAAAAATTTAGAAATCAAT	Chr12	36852155	36852333	Chr12	32425990	32426207
Satt279	GCGCAAAAGGACGCCCACCAATAG	GCGGTGATCGGATGTTATAGTTTCAG	Chr12	26753832	26754003	Chr12	24129658	24129853
Satt676	GCGCAAAAGCCCAATTGAAACAC	GCGGATTGGGAAAAAATAATTAGTTG	Chr12	36880932	36881179	Chr12	32454753	32455036
Satt314	GCGGAGATTGGAACCTACTCATTC	GCGGGGACCAAAAATTCAAAA	Chr12	26968147	26968388	Chr12	24403657	24403895
Satt629	GCGGGACTACACCATTTTTTTTAACAG	GCGGAGGCCTTGATTATTAGACAATAG	Chr12	38208486	38208701	Chr12	33769616	33769831
Sat_158	GCGCCTATTCGAGCCAACAATATACAT	GCGGATTGAATGAATTTACTGAACCTT	Chr12	38312295	38312455	Chr12	33865801	33865983
Satt302	GCGAACTGTAGTTTACTAAAAATAAGTG	GCGGACTGAATTAATATTGGTGTTGAATT	Chr12	39480368	39480609	Chr12	35082848	35083102
Sat_175	GCGTCATTGTTAAAACTTAGTGTCTAATAAA	GCGGTCAAAGTCAGTTAGTGAAAGAGA	Chr12	41013861	41014138	Chr12	36556061	36556348
Sat_216	GCGACAAGATATTTGAATGTAGATGAGAC	GCGCCGATCCTCTCGTAAATATAAGGAA	Chr12	40262961	40263283	Chr12	35871950	35872294
Satt637	GCGCCATAAGCGAAAGCGATGAAT	GCGGAGAAAAATAAGAACATCACCCA	Chr12	39938142	39938349	Chr12	35538921	35539120
Satt142	GGACAACAACAGCGTTTTTAC	TTTGCCACAAAGTTAATTAATGTC	Chr12	40464063	40464217	Chr12	36033741	36033892
Satt293	GCGCAGAAGGTTTGCATAAAAAGAAT	GCGGGCTAAAAAGTTGATGTAATGTG	Chr12	40466810	40467010	Chr12	36036481	36036686
Satt317	GCGAACAAACTTTCTATACATGATAACA	GCGGGTATATTTTTGTACATAAGTTGGAA	Chr12	41028361	41028609	Chr12	36570570	36570818
Satt181	TGGCTAGCAGATTGACA	GGAGCATAGCTGTTAGGA	Chr12	40820301	40820477	Chr12	36365644	36365859
Sat_218	GCGCACGTTAAATGAACTGGTATGATA	GCGGGCCAAAGAGGAAGATTGTAAT	Chr12	41997134	41997419	Chr12	37556588	37556875
Sat_180	GATCTAGGGCAAACAAGGTT	CTCGCTCTTCGCAACATA	Chr12	42810569	42810793	Chr12	38388767	38389000
Satt571	GGGTAGGGGTGGAATATAAG	GCGGGATCCGCGGATGGTCAAAG	Chr20	1302222	1302387	Chr20	1287392	1287548
Satt451	GCGCAATTAAAAGGATAACTTATATC	CCCCTCTTTGGCCCTCACACCTTCTC	Chr20	1698733	1699053	Chr20	1683956	1684276
Satt419	GCGCCATGACGCCAGCTTGCTTTTCC	GCGCCATTATATACAAATTACGATCAT	Chr20	1881709	1881951	Chr20	1885264	1885506
Satt562	GCGGATTGACTGAGATGTTTAT	GCGGCGGCAGGTTAAATGGATTGA	Chr20	1878949	1879136	Chr20	1882493	1882698
Satt367	GCGGATATGCCACTTCTCTCGTGAC	GCGGAATAGTTGCCAAACAATAATC	Chr20	2654314	2654534	Chr20	2615583	2615791
Satt614	CTCCCCTTTAACCTTTCCTTTATTAG	GCGCGGTAGGAATTAATTGTAGATAGGAT	Chr20	3905728	3905978	Chr20	3903415	3903725
Sctt012	CCATTATCGCACATCATT	GCTGCATTTTCCCTCTA	Chr20	17207210	17207334	Chr20	15729325	15729447
Satt700	GCGGGGGTTAAGAGGAGGAAAAATA	GCGCACTTTGCAAATGAGAGAT	Chr20	27802585	27802753	Chr20	25498548	25498695
Satt127	CGCTTGTGAACCCTGCTAAA	CCATCCTCTGAAACCGTTATCT	Chr20	8075146	8075377	Chr20	8169251	8169476
Sat_219	GCGTCATGCCACGTGATATTTTAT	GCGTGTGTCCCAAATGTGATTCA	Chr20	27991676	27991939	Chr20	25674163	25674424
Satt496	GCGATCCCTTTATGTTGGTATTACATT	GCGGCACACAAGTAGTTGTGAAACTAA	Chr20	30847827	30848207	Chr20	27664500	27664837
Sat_174	TACGAAATATTGCAAGAGATACATT	GCCTTAGATCAATTGTGATAAAAA	Chr20	28011223	28011468	Chr20	25693362	25693585
Satt239	GCGCCAAAAAATGAATCACAAT	GCGAACACAATCAACATCCTTGAAC	Chr20	27539400	27539586	Chr20	25275080	25275272
Satt354	GCGAAAATGGACACCAAAAGTAGTTA	GCGATGCACATCAATTAGAATATACAA	Chr20	37569822	37570056	Chr20	34569175	34569424
Sat_105	TTCCATACAAGATATCAAGTGAATTG	GCTCCCCTACATTGGTAGTAAA	Chr20	38367790	38368047	Chr20	35373487	35373753
Satt270	TGTGATGCCCCTTTTCT	GCGCAGTGCATGGTTTTCTCA	Chr20	38356884	38357103	Chr20	35362572	35362794
Sat_268	GCGTGCAACATATGACACCATAAAT	GCGTGAGGAGGTTCAAAAATAACAT	Chr20	39272369	39272598
Satt650	CAGTTGGCTGGTCAAATC	TCTGGGTTACTTTTATTGTCA	Chr20	41214747	41214980	Chr20	38172218	38172460
Satt671	GCGTAAATCCAAAAGTAGAATAAAATAA	GCGAGAAATGAGATAAGTGGTGATA	Chr20	42105181	42105383	Chr20	39043231	39043430
Sat_418	GCGTCATGTCGCTACTAA	GCGTGGCTACACAACTTTT	Chr20	42566063	42566301	Chr20	39502511	39502731
Sat_170	GCGGATTGATTTAATTAAGTGTGATTAA	GCGCCGATGATCATGAATTAGAATAACA	Chr20	42833892	42834046	Chr20	39770802	39770968
Sat_421	GCGTGAAGCCGCACCAATA	GCGAACTCCTACTATAATG	Chr20	44090608	44090792	Chr20	41019249	41019427
Satt292	GCGGAATTAGAACTCCAGTAAAGA	GCGAGGCCAACATTGAAAAGT	Chr20	43686406	43686648	Chr20	40623810	40624046
Sat_324	GCGCAATGTCCCTCTTTCTTCCAATGATAA	GCGTGCAGGGGAGATTAGCTAGAAATGTG	Chr20	44065195	44065359	Chr20	40999767	40999971
Satt162	GGGAAGAAGTATATGCTACATCAA	GGGTTAATTTTTATCTTCTAATAGTTT	Chr20	44489270	44489546	Chr20	41415970	41416271
Satt623	GCGGTGCAATGATTTTAATGATATGAT	GCGCGTGTAAAAGGTTATAACGTGTAA	Chr20	45244346	45244581	Chr20	42165888	42166126
Sat_155	GGGACAGCACCGTCAAGGAGGAGA	TGGGAAAGAAATTGTAGC	Chr20	46026121	46026305	Chr20	42933899	42934069
Sat_420	GCGGATGGAGCCAACA	GCGTGTAGCCCTAGAAAGTT	Chr16	11657176	11657923	Chr16	11704959	11705706
Sat_299	GCGACAAGGCACTCACATCTCTTCTC	GCGCTACCCATAACAAAAAGTTCAAATC	Chr20	46684649	46684941	Chr20	43634530	43634822
Satt148	AATCCGGGACGCAAAATTATTATTAA	TGCAAATTCCCTAATTAACACCCTTTATAC	Chr20	46440396	46440687	Chr20	43382145	43382433
Satt440	TGAGAACGTTTGAAAAGAGAT	GAAGAGATTAAGCATAAAGAATACTT	Chr20	49853840	49854030	Chr20	46787224	46787405
Sct_189	CTTTTCCTGGCAATGAT	AAAATCGCAAAACCTTAGT	Chr20	49745848	49746025	Chr20	46678761	46678926
AW310961	GCGCAACTTTTTAGTAAATATTGCATAA	GCGCATACATCTTTTGGGATTTCT	Chr16	431152	431332	Chr16	417862	418042
Satt249	GCGGCAAATTGTTATTGTGAGAC	GGCCAGTGTTGAGGGATTTAGA	Chr16	1155796	1156045	Chr16	1149372	1149621
Satt405	GCGGAAATTGTGAAAAATGTCCTAGTAA	GCGTTTTAGTCGTTAAATTTATGAAATG	Chr16	1297263	1297567	Chr16	1293192	1293496
Satt287	GGGGTGAATGAATGTCAAGATGA	GCGCGAGGTATCAACACAATTACT	Chr16	1642495	1642693	Chr16	1648506	1648734
Satt674	GCGAATCCTCTAGCTTACCAAAGAA	GCGATTAGCCATCAAAACCTAT	Chr16	1555382	1555598	Chr16	1559988	1560234
Sat_228	GCGTGACTACGGGAAGTTGGAAC	GCGTTGGCGGTAAGAGCACTATA	Chr16	3025540	3025746	Chr16	3074937	3076223
Sct_046	AAAAAGGAAACTTCGTCA	AAACTAAACAGTGTCCATAAGA	Chr16	2898798	2898955	Chr16	2919447	2919604
Satt285	GCGACATATTGCATTAAAAACATACTT	GCGGACTAATTCTATTTTACACCAACAAC	Chr16	2807362	2807566	Chr16	2827899	2828135
Sat_339	GCGAAAAAGGATTATGTAAACGGTATAAAAA	GCGGTCGAAAATTTAGGATGTAAGATGTTA	Chr16	4127005	4127194	Chr16	4178484	4178679
Sct_065	CCCTGTGTTTCCCTCT	GAAAAGTTTTATGTTCTGAGTG	Chr16	10625918	10626076	Chr16	10668348	10668508
Satt693	GCGAGGCCACTCATGTCACTGTCATT	GCGCCAAGAATAAGTTATTTGAAATAAT	Chr16	6251012	6251263	Chr16	6325505	6325784
Satt414	GCGTATTCCTAGTCACATGCTATTTCA	GCGTCATAATAATGCCTAGAACATAAA	Chr16	8935394	8935695	Chr16	8909746	8910056
Sat_370	GCGTAAACCATTGTTTTTAATTTTAAACAAA	GCGGGAGGGAGAATGATATGACATACCTACT	Chr16	7143745	7144031
Satt654	AGACGCGCACACAAGCATATA	GCTGGGACTCCTCATGTC	Chr16	7947403	7947551	Chr16	7956872	7957026
Satt406	GCGTGAGCATTTTTGTTT	TGACGGGTTTAATAGCAT	Chr16	24272396	24272683	Chr16	24264362	24264682
Satt280	GCGGAATCTGCTTATTCATTGTGTG	GCGCCATGCTGTAACACGTCAAT	Chr16	21493415	21493617	Chr16	21543604	21543834
Satt132	AAAACTGTACATATTACATCAAACT	GCAAGCATTGTAGAGAAATAC	Chr16	9878417	9878664	Chr16	9934103	9934353
Satt596	TCCCTTCGTCCACCAAAT	CCGTCGATTCCGTACAA	Chr05	38403776	38403949	Chr16	14155156	14155412
Scaa003	TTTGGAATATTTGGATACAA	GGAGACCCTAGGCTAAAT	Chr16	15756881	15757021	Chr16	15922894	15923037
Sat_259	GCGCGTTCCAACCCGGTTTATTATCTAA	GCGAATTATGACCCAAAATACGTGAGACATC	Chr16	21287943	21288232	Chr16	21350838	21351141
Satt686	ACGGAAAATAAATGAAACTAAGA	GCGCTATCAGATAGAGAAGCAGAAGAAT	Chr16	12759699	12759996	Chr16	13053662	13053945
Satt456	GGGCCTTCGTTTGAGTTCATAG	GGGATCATTGGTTAATTGTTGTAAGA	Chr16	21520420	21520746	Chr16	21571036	21571326
Sat_412	GCGATGCTAACGGAGATAATAAATTGAGAAT	GCGTTGTTCAATCTGCAGGCTAGTAGA	Chr16	21851377	21851651	Chr16	21877351	21877633
Sat_151	GCTGCATCAGATCACCCATCCTTC	CATGCCATGTTGTATGTATGT	Chr16	21945954	21946214	Chr16	21957521	21957751
Sct_193	GGCGGAGGTTCTAGTTTAGGCTTTCTCT	GGCGGATTCAAAATACATCGTTTC	Chr16	22173427	22173541	Chr16	22175918	22176038
Satt529	GCGCATTAAGGCATAAAAAAGGATA	GCACAATGACAATCACATACA	Chr16	23423536	23423749	Chr16	23417255	23417465
Sat_165	GCGGACAGGCAGCCACACATCTTA	GCGGATTAAATCAGTTTGTATCGA	Chr16	27190578	27190793	Chr16	27158678	27158912
Satt183	TAGGTCCCAGAATTTCATTG	CACCAACCAGCACAAAA	Chr16	25483088	25483340	Chr16	25456676	25456915
Satt380	GCGAGTAACGGTCTTCTAACAAGGAAAG	GCGTGCCCTTACTCTCAAAAAAAAA	Chr16	26867191	26867332	Chr16	26823646	26823786
Sat_255	GCGGCATGTCATGGTATACGTAACTTTAGA	GCGCAACTGAAGCAAGAAAAGAAACCT	Chr16	27950830	27951129	Chr16	27937045	27937346
Satt215	GCGCCTTCTTCTGCTAAATCA	CCCATTCAATTGAGATCCAAAATTAC	Chr16	29209860	29209984	Chr16	28944532	28944665
Sat_361	GCGTTAGATTTCCTTAGAATACATTGCTTCC	GCGTTGACACTCATGATGTTATCTTACACC	Chr16	30736334	30736614	Chr16	30478222	30478502
Sct_001	TTAAGTTTCCCTCTCTCTCT	CTTGTTCCTTCGCTCAC	Chr05	6482317	6482896	Chr05	6502640	6503219
Sat_093	CAAGGACTAAATAAGATTAATCACTT	TATTCATAAGCTTTAATTACACTATAAGAA	Chr16	27196751	27196954	Chr16	27167273	27167476
Sat_366	GCGGCACAAGAACAGAGGAAACTATT	GCGGACATGGTACATCTATATTACGAGTATT	Chr16	30660057	30660249	Chr16	30404628	30404837
Satt620	GCGGGACCGATTAAATCAATGAAGTCA	GCGCATTTAATAAGGTTTACAAATTAGT	Chr16	29460834	29461148	Chr16	29205386	29205700
Sat_350	GCGTAAGAGCATCTCCAAACCATCAAACTCA	GCGATTTATTACATTTAACAATTGTTATTTA	Chr16	31060971	31061206	Chr16	30803504	30803770
Sctt011	CTCCGTTGCTGAT	TAAGCTGAATTAGTAAAA	Chr16	32500057	32500289	Chr16	32275043	32275287
Satt244	GCGCCCCATATGTTTAAATTATATGGAG	GCGATGGGGATATTTTCTTTATTATCAG	Chr16	34749292	34749484	Chr16	33818893	33819097
Sat_224	GCGGGGAACAGTTGTTAACTCAGTCAAAGT	GCGAATGGATCAAGAATCAGTGGTATAATCA	Chr16	36360643	36360759	Chr16	35889458	35889650
Satt431	GCGTGGCACCCTTGATAAATAA	GCGCACGAAAGTTTTTCTGTAACA	Chr16	36691091	36691291	Chr16	36221170	36221400
Sat_395	GCGTCTTAGTCGTGCTGACACTACTC	GCGAGTTTGTTTAGCTCAATCTTTCACTCA	Chr16	38100989	38101246	Chr16	37577358	37577627
Satt712	GCGAATATAGCCAAATTTAGGTTGAATGACA	GCGACCACCCATCACCTCCACCTCAAACAAC	Chr16	38222337	38222619	Chr16	37699066	37699366
Sat_144	GCGCCCTCTTCATTTCCCTTGGTT	GCGCCCAATATCTTTGGGATAAAT	Chr16	37863176	37863306	Chr16	37330982	37331162
Sat_393	GCGGTCCTGCATGTTAATGTTGATT	GCGGGTCCCTACAATGTGAGTGG	Chr16	38155509	38155845	Chr16	37631690	37632026
Satt539	GCGGTTGTAATTTAATGAACACATT	GCGGATTTTGGACTGGATTAAATAA	Chr09	566708	566871	Chr09	592509	592672
Sat_087	AAGATTATTTTTGGTGAGTTG	AAGCACTAGTTATGAATCAATG	Chr09	1032798	1033018	Chr09	1060570	1060788
Sat_119	TAGGCTTTCAATTTGCAGAACT	GTTAGGTGTCCCAAGCAACTTA	Chr09	2381001	2381118	Chr09	2399603	2399753
Satt102	CACCTTGCTTCAAAATTC	AATAAGTGAGAGCATAGAAAATAC	Chr20	47846899	47847033	Chr20	44794696	44794830
Satt055	AGTTAAGGAAGAATTTATTGTTAT	AACATTTTATTTGAGTATTTAGAAT	Chr09	10748029	10748146	Chr09	10848378	10848501
Satt178	GGGAAAATTCTTTTCATATAGATG	GGGGTTGAGATATTTTGTTCATAC	Chr09	6787767	6787943	Chr09	6912660	6912827
Satt349	GCGGGAACGAACGGGAAGAAGAAC	GCCATCCAATGTTTAGAAGAAC	Chr09	7739352	7739590	Chr09	7879933	7880124
Satt555	GCGGTTGGCTTTGATGATGT	TTACCGCATGTTCTTGGACTA	Chr09	7877054	7877327	Chr09	8020344	8020611
Sct_196	GCGGGTCGAAGGTAGGGATTTA	GCGGATGGATCTATGTTCAGAA	Chr09	12726100	12726310	Chr09	12796839	12797100
Satt544	GCTATGGGAAAAGGATGTGTG	GAGCTACCCGAGATGATACTC	Chr09	11168261	11168421	Chr09	11261507	11261655
Satt247	GCGCCCATGTGGCTATTTCTTTATTT	GCGGATCAATAATAAACAAAGTGACAA	Chr09	9091632	9091850	Chr09	9214774	9214995
Sat_399	GCGTTCATCGAAATGCGTTTAGGATA	GCGACTGATATGCACCTCTAAGTCTCAA	Chr09	8972267	8972539	Chr09	9095528	9095826
Satt381	TTTGAAGGGTCTACACTACTTGTG	AAGAATGAAGGCCTATGTTAGTTT	Chr09	12778954	12779194	Chr09	12849835	12850072
Sat_281	GGCGGTCATATAAGCCTGATAGGTCGG	GGCGGCAGCCTGTATAGAAACTTCTCAAGC	Chr09	15325562	15325866	Chr09	16045904	16046186
Satt046	AAAATAACTAAAATGTCTTCTCA	TTGGTCAGATTATTATAAGATTG	Chr09	10747971	10748186	Chr09	10848320	10848541
Satt167	GATTTACGGGTACTTGGATTCAATA	AGCTACCCAATATGATACTCTACACAGT	Chr09	11168692	11168957	Chr09	11261926	11262197
Satt124	AACAACAACACCACAACA	TTTCATCCCGAAGATTT	Chr10	6503210	6503644	Chr09	12333303	12333442
Satt441	AAACCCACCCTCAAAAATAAAAA	AAATGCACCCATCAATCACA	Chr09	11130778	11131084	Chr09	11224089	11224371
Satt417	TCTTGCTAATTGCTTCATTTCAT	AATTGCTTGGGATTTTCATTT	Chr09	17322312	17322630	Chr09	18101941	18102265
Satt264	CCTTTTGACAATTATGGCATATA	GCATAGAAGGGCATCATTCAGAT	Chr09	19046418	19046626	Chr09	19580186	19580409
Satt552	CGAACCGGCAAAACCAAGAT	GATCCGCATTGGTTTCTTACTT	Chr09	15338179	15338315	Chr09	16058519	16058670
Satt518	GCGCATATCAAATTGCATATAAAAATACG	GCGGGAATATAAAATAAAAATGCTCACTT	Chr09	13011753	13012003	Chr09	13085310	13085563
Satt727	GCGTGTTGTTCTGCTTGACT	GCGAAGGAATAATGATACA	Chr09	20880273	20880456	Chr09	21812904	21813084
SOYPRP1	CGTGCCAAATTACATCA	TGATGGGAACAAGTACATAA	Chr09	12577619	12577753	Chr09	12673099	12673240
Satt337	GCGTAAATCTGATATATGTTACCACTGA	GCGTAATACGCAAAACATAATTAGCCTA	Chr09	20191541	20191747	Chr09	21181207	21181422
Satt326	AGATTCTCCTTTGCTTCTTAGT	GTTAGTTCACCTTCCAGTATTTGA	Chr09	28239429	28239659	Chr09	29967162	29967386
Satt628	CTACCTTTAAGGTCGTTTTCAAGT	GCATGCTCCTTTTATGCTCCTTTT	Chr09	28204245	28204460	Chr09	29930217	29930435
Sat_349	GCGTTTCCAAATCCTACCCATTGTTATC	GCGAAATCCTTTCTGTTTGTTACATCTC	Chr09	30825417	30825678	Chr09	32461759	32462030
Satt001	AAAGTCTTTAAAAGTGTGTCTTA	TTAAAAGAAAAATGCAACAT	Chr09	29498657	29498737	Chr09	31170289	31170405
Sat_363	GCGCGGTCCTTCTAAAACAACC	GCGTTGATTGATTAAAAAGTGTCACATAG	Chr09	36329551	36329768
Satt673	GCGCAAATTAAATTGACAGTATAGAAAT	GCGACAAAGCATTAAATTACAAAAC	Chr09	32294804	32295125	Chr09	33969500	33969809
Satt617	GCGCCTACAAAGCCAGGAGTCAGACTG	GCGAGGGTGAATTAAATTATATGAGAA	Chr09	32767768	32768016	Chr09	34441816	34442067
Satg002	GCGAGGCCAGGGCTTGAGGAT	GCGTAAAAGGCCCATGCTGAG	Chr09	32446648	32446894	Chr09	34120751	34120997
Sat_116	CGTGAACCATAATTAAAATATAAAT	TTTTCTTATCTCTTTTAACCTATCA	Chr09	30995979	30996226
Satt240	GCGCCCTTTGGATTTTATTGC	TTTCACCTTCCCTTCTTTTGA	Chr09	33924107	33924349	Chr09	35521284	35521526
Sat_325	GCGATTCTCAATTAAGTCAGTTCAATGATGA	GCGTTGTCTCCTTATGTTTGTTCTCCC	Chr09	27527609	27527865
Satt559	GCGATTCGAAATATTAGTCAAACAA	GCGCGAGCATATAGTCGGTAAAGTT	Chr09	36273113	36273397	Chr09	37762640	37762950
Sat_111	TTTCTGATGTACCCTTTATGTC	GCATGTTCTTAGGTCAATGAA	Chr09	37454775	37454950	Chr09	38961788	38961959
Satt273	GCGCCTGATTACATTATCGCTTA	GCCTTTCGTTCTCAAACTGAGAGT	Chr09	37290546	37290822	Chr09	38799270	38799534
Satt725	GCGATAGAGCAACTGGCAAACTTGAT	GCGAATGGAGAAAATATGGACAAAA	Chr09	29690153	29690425	Chr09	31346578	31346820
Sat_043	GCGGTCCGTCAATGAATATTAAATTAAAA	GCGAAAGCGGCAGAGAGAGAAAGGT	Chr09	36336901	36337188	Chr09	37826517	37826800
Sct_190	GCGAGCATTCCCTTTCATTTT	GCGGCCACACTAACAAGTAAC	Chr09	40541698	40541928	Chr09	42132669	42132897
Satt475	AAATGCAACTTACACAACTTTAT	TGCTTGCTTCAATTTGGATGAGTG	Chr09	40700197	40700446	Chr09	42291053	42291302
Satt260	GCGCCAAATGTATACTTTAAATTCTT	GCGGGTTTAGCTAAAATAGTTCGTGC	Chr09	40813132	40813349	Chr09	42407958	42408187
Sat_167	AAGGCACTCTTCCATCAATACAA	TTGAGCCGAAAGTTCAATTCTA	Chr09	41420641	41420843	Chr09	43021478	43021664
Sat_243	GCGATGTCGAATGATTATTAATCAAAATC	GCGGCAACCGCTTAAAAATAATTTAAGAT	Chr09	41639641	41639921	Chr09	43235027	43235329
Sat_352	GCGTATTAGACTAGTGCTATTCGCGAGTTA	GCGTGTCATTTCATTAAAAACAAAAACATAA	Chr09	42982723	42982942	Chr09	45086898	45087125
Sat_293	GCGTTAGGCAAATGAGATGTCAA	GCGCAGGGCAGTCATCGGAGGTAT	Chr09	43922407	43922687	Chr09	46053134	46053926
Sat_020	AAAGGAGTAGGATGTAAGAGA	CAAACCACCAGTGACC	Chr09	44519286	44519446	Chr14	8629862	8630805
Satt196	TTGGGAAATAGTGATTGAGGTAAAA	AAATCCCCATTGAATGAGAATAAG	Chr09	44380531	44380726	Chr09	46515607	46515796
Sat_126	GGGGGGATGCATATATTGTCTA	AGAAAAAGAGGGAGAATGA	Chr09	45481215	45481588	Chr09	47606316	47606691
Satt588	GCTGCATATCCACTCTCATTGACT	GAGCCAAAACCAAAGTGAAGAAC	Chr09	46494343	46494456	Chr09	48619193	48619361
Satt495	TGCCGCGAGATTAATATAATTTGT	GTGCGGCAAGAAGTTGAAATAAAG	Chr19	708956	709188	Chr19	690287	690531
Satt723	GCGGTTTCCCATTAATGTTACAGTTTT	GCGGAAGCAAAGCAGCAAATTAGATG	Chr19	271742	271966	Chr19	264189	264413
Satt232	GCGGCGTGAATAGTATACGTTGAGA	GCGGACATAAATGCAATCACTTAAAAAG	Chr19	1689270	1689539	Chr19	1636090	1636350
Sat_301	GCGCACAGGACTTAGTGTTATCATTCAATGT	GCGGGGTTCCCATATTCTTGGTATGAAACTA	Chr19	1836256	1836451	Chr19	1803497	1803652
Satt446	CCGCATAAAAAACACAACAAATTA	GCGGGCAAATTTGACCTAACTCACAAC	Chr19	1731327	1732040	Chr19	1678376	1678674
Satt182	GGTCCACATGAAATGAAGGT	TCTCAGCCTGCAAAGAAAA	Chr19	2068276	2068470	Chr19	2059589	2059807
Satt238	GCGCCATTTTAATGATTTATTTA	GCGGAAAGAAGAGGAAGAAAG	Chr19	2901436	2901613	Chr19	2892620	2892797
Satt388	GCGTAACTGGTATTTTTAGAACAAAAGT	GCGTCTGGGACTGGATTTATTGTTTGAA	Chr19	4258249	4258542	Chr19	4244061	4244354
Satt523	GCGATTTCTTCCTTGAAGAATTTTCTG	GCGCTTTTTCGGCTGTTATTTTTAACT	Chr19	7213737	7213919	Chr19	7127426	7127593
Sat_134	GCGATGAGGAAAGGTGATAGTGAACTTG	GCGCTCAGCTTGCATATATAAAATAATA	Chr19	14985290	14985559	Chr19	14048830	14049115
Sat_405	GCGTAACCGTGGTAAGTGTGGTGTCGTA	GCGTTTCGTTTTAATTGCTCCTGAAAGT	Chr19	12860222	12860408	Chr19	12234822	12235028
Satt143	GTGCCACAAATTTAAAATTACTCA	TCCCTCCCTTTTGATTTACAC	Chr19	14378073	14378346
Satt694	GCGTGTTCTAAAAATAAGTGGATTTTTTAAT	GCGGGTTTGAATAATTAGACTAATTCAATAA	Chr19	19842226	19842521	scaffold_585	7956	8272
Sat_195	GCGATTACCAACACAGGAACCTTATA	CGCGACTCTGATAACAACAATGTAT	Chr19	25408439	25408649	Chr19	25505518	25505736
Sat_388	GCGGTTCAATATGAAGAGTTATGAGGAGATA	GCGGCATGAAAACTCATTAAGAAAAATC	Chr19	31360642	31360834	Chr19	31392541	31392763
Satt652	GCGAACATTCCAAAATTAATGATAAAAA	GCGGGGTAATATGCACTCTCCAGTAT	Chr19	9323886	9324092	Chr19	9175722	9175937
Satt711	GCGCAATCCATAAATTCCATAAGACACA	GCGTCCACTTTTAATTTTGTTAACATCATAA	Chr19	31359542	31359843	Chr19	31391441	31391742
Sat_187	GCGTAACGGTGATACAAACAGATT	GCGGCGACTCTGATAACAACA	Chr19	25408437	25408667	Chr19	25505516	25505754
Satt418	GCGAAAGCACATATGGGTTTGAAT	GCGAGGGCATATATATGATGAGGTA	Chr19	28664067	28664307	Chr19	28725763	28725997
Satt278	GCGCTGGTGCATTGAGAAATCTAA	GCGGATTCCGTTATCGCCAGTAAT	Chr19	9032065	9032266	Chr19	8964061	8964307
Sat_397	GCGTAACTTGCTTGAGACATACATGC	GCGTGGATACACATGTCACGTTGTTAGTGGA	Chr19	33843719	33843920	Chr19	33851462	33851657
Sat_191	GCGGCTGTTCAAAGTGAAAACGA	GCGGTGGCAAAAAATTTATAAAAAATA	Chr19	34073075	34073293	Chr19	34059977	34060203
Sat_320	GCGTCCTGCTATCTGCTATTTCAT	GCGCACCGCTACAAGTTACACTCTTA	Chr19	34339955	34340195	Chr19	34351861	34352131
Satt497	GCGGTTTTGGATTGACTTTGTTGA	GGCTCAATTAGAGCATGCAACATC	Chr19	33857412	33857668	Chr19	33865149	33865417
Satt313	GCGGTAAGTCATGGCTTTTTAATCTT	GCGCGAGGTATGGAACCTAACTCACA	Chr19	34775927	34776150	Chr19	34753102	34753349
Satt613	GCGGAATATGATCATTGGTAATGTAC	CGGCTTCAAACGGCAAATAATC	Chr19	35289406	35289573	Chr19	35280771	35280923
Satt284	TGGGCTAGGAGTGACCAC	GGTCACCACTCACCATCA	Chr19	35689107	35689363	Chr19	35672960	35673210
AW508247	GCGCCCAATCCCAATCTCAC	GCGAAGCCAATAAATGATAAAAATC	Chr19	37621353	37621509	Chr19	37712246	37712402
Satt462	GCGGTCACGAATACAAGATAAATAATGC	GCGTGCATGTCAGAAAAAATCTCTATAA	Chr19	36711989	36712206	Chr19	36735787	36736034
Sat_150	GCGCACATGCTCACCAAGCAAAGTAT	GCGGTAGAGCGGATTAAACTTGTC	Chr19	40192269	40192475	Chr19	40265087	40265299
Satt481	GGGTTAACCGTCCACACATCTATT	GACGGTTTTAAACGGTAAGAAAAT	Chr19	40247149	40247297	Chr19	40319983	40320131
Sat_340	GCGATGGAGCCGTGCTTATTCAC	GCGGCTTTCCCCTTTTAACTCTGAG	Chr19	40565334	40565605	Chr19	40638345	40638620
Satt156	CGCACCCCTCATCCTATGTA	CCAACTAATCCCAGGGACTTACTT	Chr19	40564059	40564280	Chr19	40637070	40637291
Sct_010	TCCCAAAAGCATTGAG	TATGCACGGAAGAGGA	Chr19	41303347	41303496	Chr19	41380303	41380452
Satt076	TAATCGAGATTTAATAGAAAACA	TGGATGGACATTTTCAG	Chr19	41539117	41539284	Chr19	41616189	41616353
Satt448	GCGCTAAGGGCAATTTTATTCAA	GCGCAGCCTGTTCAGTTTTTCTTTTGTC	Chr19	42034992	42035257	Chr19	42119597	42119865
Satt166	TTGCACAGTTGATTTTTGTTT	GCATCGAATTTCTGGATTTAC	Chr19	42529250	42529508	Chr19	42616472	42616724
Sat_113	GGAGCATACAGCCTTAAGAGAT	TGGGCATCAAAACTAAGAAAA	Chr19	42228932	42229224	Chr19	42311221	42311495
Satt678	CTAAGCGTGACAAACAGACCATTA	CGGCCATATCTACCAATCAGA	Chr19	42944230	42944388	Chr19	43032426	43032584
Satt527	GCGGTTACATCTTGCAAACTAAATTAAC	GCGGAATTTTGCACATAAATTAATAACT	Chr19	42948718	42948916	Chr19	43036914	43037112
Sat_099	GCGAAAATGGCAGAGATAA	AATGCTAAAAGAGGAATGAAATAA	Chr19	43637743	43638009	Chr19	43727028	43727284
Sat_286	GCGTTGCTTGCTAAGTAGTGTTTTTAATCCT	GCGTCTCCCATCATGCAACTTCAATA	Chr19	45079427	45079584	Chr19	45182454	45182615
Satt664	GCGTAGATGCTCAACATCAACACTAATCTG	GCGGACGATGAAGAAATATACTATTACGAA	Chr19	46235802	46236039	Chr19	46227876	46228110
Satt229	TGGCAGCACACCTGCTAAGGGAATAAA	GCGAGGTGGTCTAAAATTATTACCTAT	Chr19	47169881	47170113	Chr19	47167392	47167618
Satt513	GCGCATCACAAGTTTTATAGATGCTGA	GAGGTCTAGTGCTTTGGTAAGGTT	Chr19	49206013	49206152	Chr19	49223522	49223661
Satt373	TCCGCGAGATAAATTCGTAAAAT	GGCCAGATACCCAAGTTGTACTTGT	Chr19	49296750	49296968	Chr19	49312674	49312922
Sat_245	GCGAGCCTACTTTTACTAGAACGTCAACAAG	GCGAAAAATTCAACTCCCCTTTAATAGATTC	Chr19	50134888	50135061	Chr19	50144766	50144941
Sat_389	GCGGGTAGCCATATTCATATATTGCTG	GCGAAGGCTTATAAGGAGATACGATTTA	Chr07	164203	164414	Chr07	164901	165112
Satt404	TCATCCGCCATTGATTTT	GCCCGGAACATACAAAAT	Chr07	224981	225162	Chr07	225428	225606
Sat_391	GCGTAGGCATCGGTCAATATTTT	GCGTTAGCGAGTGGATCAAGATCA	Chr07	167304	167558	Chr07	167986	168258
GMSC514	TACCTTTCTTGTGAGTCGTA	TATTGAGATGGATATTGTAGATC	Chr07	510343	510495	Chr07	509373	509531
Satt636	GTCATGACTCATGAGTCACGTAAT	CCCAAGACCCCCATTTTTATGTCT	Chr07	1215497	1215642	Chr07	1203909	1204081
Satt201	GCGTTGATACTTTCCTAAGACAAT	GGGAGAGAAGGCAATCTAA	tig00104088_1_pilon_5978153_6030610	43949	44214	Chr07	2025241	2025524
Satt150	AAGCTTGAGGTTATTCGAAAATGAC	TGCCATCAGGTTGTGTAAGTGT	Chr07	2451742	2451976	Chr07	2434258	2434459
Sat_316	GCGCAACGTCTAAAGCACAAGGATT	GCGCGACTACGTTACAGTTCCAA	Chr07	2738618	2738906	Chr07	2722365	2722661
Satt567	GGCTAACCCGCTCTATGT	GGGCCATGCACCTGCTACT	Chr07	4611789	4611898	Chr07	4559601	4559713
Satt540	CTGGCGAATCAAGCTTTGTAAC	CCGTGATTGCGAAGAGGATATT	Chr07	5061678	5061823	Chr07	5010695	5010849
Sat_244	GCGTCAACCGGTGAAAAAACCTA	GCGTGGCTGGCAGTAGTCTATATCA	Chr07	8345930	8346121	Chr07	8233949	8234171
Satt463	TTGGATCTCATATTCAAACTTTCAAG	CTGCAAATTTGATGCACATGTGTCTA	Chr07	8395047	8395183	Chr07	8283244	8283465
Satt245	AACGGGAGTAGGACATTTTATT	GCGCCTCCTGAATTTCAAAGAATGAAGA	Chr07	9441961	9442157	Chr07	9357713	9357922
Satt220	GAGGAGGATCCCAAGGTAATAAT	GCGCATGGAGAAAAGAAGAG	Chr07	9997895	9998138	Chr07	9908728	9908974
Satt626	GCGGATGGAGACGGGGGGCACGGACGA	GCGCATAGCTAATTTTATATCAATTAT	Chr07	10682371	10682594	Chr07	10590239	10590477
Satt323	GCGGTCGTCCTATCTAATGAAGAG	TGTGCGTTTAAATTGCAGCTAAAT	Chr07	10556222	10556369	Chr07	10465119	10465278
Sat_258	GCGCAATAGATAATCGAAAAACATACAAGA	GCGGGGAAAGTGAAAACAAGATCAAATA	Chr07	10748499	10748716	Chr07	10655941	10656134
Satt702	GCGGGGTTCTGTGGCTTCAAC	GCGCATTGGAATAACGTCAAA	Chr07	12487982	12488231	Chr07	12389314	12389599
Sat_003	TGATTTTTGGTGTAGAACTC	CAAATTGGTTAGCTTACTCCA	Chr07	12430976	12431116	Chr07	12303507	12303667
Sat_148	GCGGAGTTTCCCCTAATTAGAT	GCGCAAGCTAGCTTCACCCAAAACTA	Chr07	10601763	10601917	Chr07	10514278	10514434
Sat_226	GCGGAAACCCACCTATATGTGATCAAATG	GCGCAATTCCAGATGAAACAGAAGAAGGAT	Chr07	15381612	15381843	Chr07	15352680	15352891
Satt175	GACCTCGCTCTCTGTTTCTCAT	GGTGACCACCCCTATTCCTTAT	Chr07	15423113	15423270	Chr07	15394118	15394281
Satt494	GGCCGGTTCTCATTACAGGTCTCT	GGATTTCCATCTTGAATTTTATTA	Chr07	16504817	16505034	Chr07	16521026	16521246
Sct_147	TCTCGACTCACGACTCA	CCAAGGTCTCTCAGAGG	Chr07	16875808	16875935
Sat_256	GCGCGGAAAATTATTTTACTTTTTCAAT	GCGCACGGATTGAGAGAAAGCAGAAAGA	Chr07	17707639	17707893	Chr07	17690855	17691087
Satt677	CAACGACCAACTGACGAGACCT	GGGAATTCAACATGTGATGGTTTT	Chr07	17781860	17782030	Chr07	17763808	17763964
Sat_288	GCGACAGACTGCAAGAATTGATGTAAATCT	GCGGGAAGGTAGGTAAAGAAAATTCAAATGA	Chr07	19261336	19261546	Chr07	19169338	19169572
Satt655	GAAGACCAAAACTTATTTCAGATC	ATTTTAAGCACCAGCAAAGACT	Chr07	17830266	17830552	Chr07	17806045	17806319
Satt680	GCGGGATATCGTGAGCATAGTTTTAC	GCGGCCTGAATATTTTAGGTTTAGAGTT	Chr07	21546160	21546444	Chr07	21332843	21333190
AF186183	GCGTATTTTGGGGGATTTTGAACA	GCGTTTCTCTTCTTATTCTTTCTCT	Chr07	17588950	17589155	Chr07	17567656	17567864
BE823543	GCGAAATGCCGAAAGAG	GCGGGGATAAGAAAAACAAT	Chr07	31413027	31413186	Chr07	29465085	29465244
Satt306	GCGCTTAAGGACACGGATGTAAC	GCGTCTCTTTCGATTGTTCTATTAG	Chr07	37112775	37113007	Chr07	34896399	34896628
Satt728	GCGTACCCCTATATGGATGTTTCTTCCT	GCGTATGCAGCAAACAAAAAATATATAAT	Chr07	18350178	18350367	Chr07	18308981	18309179
Satt697	GCGTGCTTTAAATGATTGATTGA	GCGTGCGAACATAACTAATACAT	Chr07	35637846	35638146	Chr07	33484444	33484744
Satt551	GAATATCACGCGAGAATTTTAC	TATATGCGAACCCTCTTACAAT	Chr07	39250029	39250255	Chr07	37079607	37079833
Sat_121	GACAAATGTAAAAAGTGACAGATAGAATGT	GTGTGGTGGTGGTACAGTTTTATACTAA	Chr07	40717577	40717745	Chr07	38576935	38577103
Satt250	CGCCAGCTAGCTAGTCTCAT	AATTTGCTCCAGTGTTTTAAGTTT	Chr07	41246441	41246616	Chr07	39088184	39088386
Satt618	GCGGTGATATTACCCCAAAAAAATGAA	GCGCTAGTTTCTAGTGGAAAGATGAGT	Chr07	43539093	43539189	Chr07	41348198	41348315
Satt346	GGAGGGAGGAAAGTGTTGTGG	GCGCATGCTTTTCATAAGTTT	Chr07	42465400	42465606	Chr07	40299376	40299588
Sat_147	GTGCGACGTCATGCCTTACTCAAT	GCGCTCCGTACACTTAAAAAAGAA	Chr07	44400986	44401256	Chr07	42197545	42197813
Sat_276	GCGGAAACCCATCTAGAATATGAAAAACA	GCGTTCTTCTCGAGGTGAGATACAATC	Chr07	45060411	45060685	Chr07	42861596	42861868
Satt308	GCGTTAAGGTTGGCAGGGTGGAAGTG	GCGCAGCTTTATACAAAAATCAACAA	Chr07	45021642	45021779	Chr07	42822279	42822452
Satt336	AATTGGAGTGGGTCACAC	TTCCCGGAAAGAAAGAAA	Chr07	45369023	45369210	Chr07	43172559	43172737
Sat_359	GCGGGTCACGATTCTAGTCACTATAACTTCA	GCGCAACGTAAGAAATGTAAATACAATGGA	Chr07	45797857	45798210	Chr07	43601398	43601745
Sat_330	GCGTTAGGATTTAGGATGAGGATAGG	GCGCAAATCAGTTGAGCAATGACTTA	Chr07	46577013	46577261	Chr07	44364852	44365118
Sct_195	GCGCTATGCAAGGTCTAACTACA	GCGAAACCGTCACACAGTCTCTG	Chr03	325312	325466	Chr03	323485	323639
Sat_379	GCGTTTTGGCTCATCTTTCTTTTA	GCGGCCCTAAGCACAACTGAACCTAT	Chr03	463424	463672	Chr03	461760	462006
Satt152	GCGCTATTCCTATCACAACACA	TAGGGTTGTCACTGTTTTGTTCTTA	Chr03	3362597	3362846	Chr03	3366404	3366655
Satt631	GGTAGATCCAGGAGCTTGAGTCAG	GCGCATCTCACTGCACTTGATTTT	Chr03	2941533	2941676	Chr03	2943882	2944034
Satt009	CCAACTTGAAATTACTAGAGAAA	CTTACTAGCGTATTAACCCTT	Chr03	3907020	3907215	Chr03	3931954	3932116
Satt641	GCGGAACATCACGGTTATA	GCGGGAGGCTCTGTCTCTTAGA	Chr03	4626666	4626953	Chr03	4363672	4364010
Satt530	CATGCATATTGACTTCATTATT	CCAAGCGGGTGAAGAGGTTTTT	Chr03	5741679	5741902	Chr03	5669641	5669876
Satt683	GCGGGTGTGGGTCCTCAATTAAATA	GCGGTTTTCCCTAAACTAACCTAAC	Chr03	9046179	9046372
Satt675	GCGCTATTTCCGTCCTATTATCATTTTCGTC	GCGTCTAACACGTATTTATTATTGGTCAATT	Chr03	7280432	7280584	Chr03	6771136	6771279
Satt624	GCGATGGCTTGTGGGAACACTAAT	GCGGACGTGGGACCAACACACTAA	Chr03	18380115	18380259	Chr04	11812696	11812846
Sat_084	AAAAAAGTATCCATGAAACAA	TTGGGACCTTAGAAGCTA	Chr03	8516061	8516223	Chr03	8268342	8268500
Sat_208	GCGTATCAAATCATGTAGGACTATCATTG	GCGCCTGGTTTTGGTACTAAAGAACTGT	Chr03	18892618	18892834	scaffold_27	335308	335552
Satt125	CAAATAAAAACATATACCTCTTGT	TGCCTTACTCTACTCTGTTTC	Chr03	19807079	19807279	Chr03	18415519	18415710
Sat_280	GGCGGTGGATATGAAACTTCAATAACTACAA	GGCGGGCTTCAAATAATTACTATAAAACTACGG	Chr03	34584614	34584937	Chr03	32670426	32670695
Satt080	CCATAAAATAATAAAGGTCAAT	TAATCAGTGGAAAAAAAGTTAT	Chr03	35337036	35337189	Chr03	33418860	33419013
Satt387	GCGTTACGTTTCACTATTTATTTAACAT	GCGGCAGGCTAGCTACATCAAGAG	Chr03	36472394	36472594	Chr03	34554701	34554909
Sat_236	GCGGGTGCCTATGGTTCTACGTAGTTAC	GCGTTTGGATTAGATCAATAAAAATCACATT	Chr03	37464458	37464632	Chr03	35595360	35595584
Sat_033	GCGGCAGATATTTAATCCCCTCACC	GCGATCTCGGAGAGAAAGAAATCGC	Chr03	34752377	34752539	Chr03	32837822	32838000
Satt521	GCGCTTCACTCTGGTGTAGTGTAG	GCGTTAGATAACGACACATTATTA	Chr03	38540108	38540337	Chr03	36674232	36674464
Satt549	GCGGCAAAACTTTGGAGTATTGCAA	GCGCGCAACAATCACTAGTACG	Chr03	39202479	39202723	Chr03	37342677	37342921
GMABAB	CAAAACATAAAAAAGGTGAGA	AAGAACCACACTAATATTATT	Chr03	39673966	39674118	Chr03	37822133	37822300
Satt339	TAATATGCTTTAAGTGGTGTGGTTATG	GTTAAGCAGTTCCTCTCATCACG	Chr03	39773093	39773301	Chr03	37917419	37917651
Sat_304	GCGAAACATGGTTGGGTTAAATAATAA	GCGGTCACCGCTAACGAGTTCTTGAA	Chr03	40933210	40933338	Chr03	39088669	39088829
Sat_091	CTTCTGGATAGTTGGGACTGATA	GGAACAGGTCGTGAAAAGTTAT	Chr03	40682425	40682611	Chr03	38834669	38834849
Satt312	GGGATCAGCCTACTGCCGGTGCCC	GCGGGTTTTATTAAATGATATATT	Chr03	41545522	41545708	Chr03	39720474	39720636
Satt234	TGAGAGCAGGACATTTTT	TCTGCGAGTGTTTTCTG	Chr03	41980161	41980374	Chr03	40168334	40168550
Sat_239	GCGTTGTGTCCCTTATCCATTCATTATTC	GCGTGAGTTTATGCTTTGAGGTATTACA	Chr03	42644766	42645018	Chr03	40821219	40821468
Sat_241	GCGTATTTTCTAATTCCACTATAACTTCAAT	GCGGGTATAAGTATCCATCAAATGTCAG	Chr03	42893561	42893845	Chr03	41065112	41065414
Sat_306	GCGGTTCTGGGTTCTCTGTTTTCTTA	GCGTGATCCCACTATTTTAATTATACATTTT	Chr03	43434972	43435512	Chr03	41589901	41590182
Sat_295	GCGGGCCATATATTTTATTTGTAGGTTCA	GCGCCAGGTCTAGTTTCTATTGATTTGG	Chr03	42194055	42194295	Chr03	40375898	40376185
Satt022	GGGGGATCTGATTGTATTTTACCT	CGGGTTTCAAAAAACCATCCTTAC	Chr03	44548118	44548341	Chr03	42675828	42676036
Sat_125	GGGACGAAACAAAGTCACAT	GGGATGCTGTTATCAAAATCA	Chr03	44642111	44642234	Chr03	42764312	42764485
Sat_196	GCGAAACGAGATACTAGGATTTTGACTT	GCGAGCCTTAGGAGTAGTTAATGATGAT	Chr10	189979	190207	Chr10	174598	174828
Satt358	GCGGCGCTTTATGTAACAATACGATTT	GCGAGTAAAAGCAGAGTGCGGAGTA	Chr10	1030563	1030747	Chr10	1018477	1018667
Satt487	ATCACGGACCAGTTCATTTGA	TGAACCGCGTATTCTTTTAATCT	Chr10	1433420	1433618	Chr10	1395586	1395790
Satt500	GCGAACGACCATGATAATCACA	GCGCTCATTTGAAAGCATTGTTATA	Chr10	1922472	1922766	Chr10	1836590	1836898
Satt492	GTATCGTTCGCGTCTTGAGTC	GCAGCGGTGTAGTTCGTTCTTTCT	Chr10	1966607	1966816	Chr10	1881026	1881256
Sat_321	GCGTTGGAATCATGCAAACTTAACTTCAGAC	GCGTTGGAGCATGTAAGTCAAAACAAAAGAC	Chr10	2556968	2557218	Chr10	2479417	2479657
Satt445	GCGCATTGCATCGAATTATTA	GCGTTGGAATTTGTGATTGACA	Chr10	2756072	2756278	Chr10	2662075	2662281
Sat_303	GCGCGAGCAAAATTCCTACAAGTA	GCGCTGGCCAAATATCATCTCACA	Chr10	2799343	2799585	Chr10	2705716	2705976
Sat_318	GCGGAAAGCCAAATATCAGATGTTCAACTTA	GCGGGCATTATGGAGCAAAATACTTGTT	Chr10	3268009	3268170	Chr10	3174838	3175021
BF008905	GCGTCTGGCTCTTCA	GCGAGCAGTGATGTTGTT	Chr10	3666051	3666206	Chr10	3557485	3557631
Satt653	GCGAAACTCAAATTTGACACAACTG	GCGCAAGGTTAACTACTAACAAGACACA	Chr10	4751177	4751407	Chr10	4621015	4621245
Sat_145	CCAATTTGGTTTAGATCATTAACTC	GCATTTAGGGATTACAATGACTCAA	Chr10	11084129	11084379
Satt259	TGGGCCATTTGGGCAGCTCGACT	ATTCACACGCATCTGGAATAATA	Chr10	4984073	4984261	Chr10	4856247	4856450
Satt347	GCGCGCTTCCATTTTAAAGTA	GCGGTCACCGTTGTATACCTA	Chr10	5184962	5185210	Chr10	5059573	5059824
Satt420	GCGTATTCAGCAAAAAAATATCAA	TTATCGCACGTGTAAGGAGACAAAT	Chr10	10114884	10115122	Chr10	10091603	10091832
Sat_221	GCGCCCTAAAATGGAGTAAAATGGAAGA	GCGAAAGGAGCTAACTCAGTTGATTGA	Chr10	9961102	9961353	Chr10	9932936	9933215
Sat_291	GCGATGTGTGCAGGAATTAAATATATCAATA	GCGAAGCCACAAAAATTAAGAATATAAAGC	Chr10	12739016	12739270	Chr10	12723977	12724297
Satt473	ATCTCGACCTAGTTGTCCATGTTCAA	CGAGAGTTGCTAACTTTAGGATAGTG	Chr10	37617667	37617925	Chr10	36114044	36114302
Satt679	GCGAACAAAGGAAGAATAGAG	CAATTACCCCCAACAACTAAGT	Chr10	16147315	16147571	Chr10	16885608	16885868
Satt466	GGTGTGGTGGTCAACAACAATA	ACCACTGATTCAAGCCAACAAGAA	Chr10	30573626	30573772	Chr10	29480119	29480265
Satt479	GCGCTTTCAAAAAGTAACAATTAATGAAA	GCGGGAATTGGTTAATCTCATCGTGAC	Chr10	30536408	30536547	Chr10	29427571	29427686
Satt585	CCCAATGCCCTTGCGGGATAG	GGGGAGTGAAGGTAATGGTTT	Chr10	29540257	29540455	Chr10	28577115	28577241
Satt550	CGTCAATTAAGCAAAAATGTGA	GCGCGGATGAGCGTGCGTTTTTA	Chr10	26130244	26130476	Chr10	25055404	25055615
Satt608	GCGGGATCACATAATGATCTTTATAGA	GCGCTATCATCAATGCAATGGGATTTA	Chr10	22543586	22543727	Chr10	21635040	21635205
Satt094	CCAAGTGCCAATGAAG	ATCCATGGTTTTTTGATG	Chr10	12617079	12617226	Chr10	12584617	12584779
Satt633	GGGACACTATCGGCCTAGAAAGTT	GGGTGATAAAGTTCCCCCTCTAAG	Chr10	12990264	12990418	Chr10	12960080	12960211
Satt262	GCGCCCCATTAATGTTAACACA	GCGGAGTTCAACGCATTCACCTT	Chr10	37547175	37547404	Chr10	36043054	36043307
Satt173	TGCGCCATTTATTCTTCA	AAGCGAAATCACCTCCTCT	Chr10	38519334	38519565	Chr10	36986810	36987008
Satt345	CCCCTATTTCAAGAGAATAAGGAA	CCATGCTCTACATCTTCATCATC	Chr10	12463657	12463857	Chr10	12355352	12355600
Sat_193	GCGTTCCAATAATAGTTGTCATGTT	GCGGGTAAATTGCAAGAGGATAAAT	Chr10	39537028	39537220	Chr10	37933415	37933605
Sat_282	GCGTCCCGATGATTCTTGGATCTA	GCGCGATTCTTGCCACTGTATTT	Chr10	39636303	39636479	Chr10	38033178	38033350
Sat_341	GCGGTGTGGGTTTGTGAGATACGATTA	GCGCGTTGCAGATTAGTTGTTTTATTTTCTA	Chr10	40197033	40197296	Chr10	38592753	38592960
BE801128	GCGACAGTTCTCCACTCTTC	GCGCCCCTTATAGATTTGTAAC	Chr10	40541444	40541599	Chr10	38957013	38957183
Satt478	CAGCCAAGCAAAAGATAAATAATA	TCCCCCACAAGAGAACAAGAAGGT	Chr10	40695564	40695732	Chr10	39108280	39108469
Sat_242	GCGGATCCACCACTTGTTCTAAGAATCTC	GCGTAGGGTCGGGTTTTAGTATGTCATT	Chr10	40976923	40977184	Chr10	39392875	39393136
Satt477	GTTGGGAAAAGGTTACTACCATATC	GGTCCGTATGCAATTCTTGACTAATA	Chr10	41890861	41891000	Chr10	40306792	40306952
Satt123	TTCAACCATTCAAACATG	AATTGAAAAGATGTGAAACAT	Chr10	42393739	42393848	Chr10	40832256	40832365
Satt331	GCAGAGTCCCCCCTAAATATAG	CGGGAACAACCACACTCTCCATT	Chr10	45568453	45568688	Chr10	44030979	44031226
SOYLBC	GTGGTTTCAGTGAGTGATC	AAGGTGGAGATGAACTCA	Chr03	41595691	41595860	Chr03	39768455	39768630
Satt592	GCGAAGATTGGTCTTTTATGTCAAATG	GCGGAGGAATACAAGTCTCTATTCAA	Chr10	45054543	45054793	Chr10	43509728	43509969
Satt581	CCAAAGCTGAGCAGCTGATAACT	CCCTCACTCCTAGATTATTTGTTGT	Chr10	46249284	46249419	Chr10	44713924	44714068
Sat_274	GCGCCGATCTTTAGTGAGGTTACAAGT	GCGTTCAGCGAGTCCAGAAATAG	Chr10	45327117	45327397	Chr10	43788252	43788524
Sat_038	GCGTCGCAACTTTTTCATTTTTCTTACT	GCGAGTTCTTTTAACAACACTCACTTTT	Chr10	47608185	47608428	Chr10	46052099	46052344
Satt153	GGGTTATATCAGTTTTTCTTTTTGTT	CCATCCTCGTTAGCATCTAT	Chr10	48082840	48083048	Chr10	46529989	46530197
Satt243	GCGCATTGCACATTAGGTTTTCTGTT	GCGGTAAGATCACGCCATTATTTAAGA	Chr10	48224444	48224670	Chr10	46657859	46658061
Sat_307	GCGAATTGGACTAAAAGAATAAGCATCA	GCGTGTTTGGTATAGAAATGAGAAATAAAAT	Chr10	48981269	48981458	Chr10	47423521	47423736
Sat_109	CAACTCTTCAAATATAGCATCATA	TAGGACAATGTCTTAAATTTCAGTA	Chr10	49778051	49778244	Chr10	48198860	48199039
Sat_231	GCGGTATGTTTAGTGAATAAATGACTCG	GCGAGACTCATCCAACTATAATTTATCATAT	Chr10	49341281	49341550	Chr10	47770507	47770802
Sat_108	AAAAATCTATTCACTTTGAGTCTA	TTGAAAGAGTCACGTCTATTCTAT	Chr10	49778294	49778499	Chr10	48199088	48199246
Sat_190	GCGTGGAAAATATTTTAAAGATTAGGA	GCGTGTGTACATTTAGTCTACTTGAGAA	Chr10	50206345	50206472
