# Supplementary material for: A reference-grade wild soybean genome
Source: Nat Commun. 2019 Mar 14;10:1216. doi: 10.1038/s41467-019-09142-9 (PMC6418295; doi:10.1038/s41467-019-09142-9)
Supplement: Supplementary file 6 — Supplementary Data 2 [file 41467_2019_9142_MOESM6_ESM.xlsx]

## Sheet: Supplementary Data 2
Supplementary Data 2. Summary of RNA-seq and PacBio IsoSeq data.
Tissue	Detail	PacBio IsoSeq sequencing*	RNA-seq library type	RNA-seq data amount (Gb)	Note#
Embryo	Collected from 24 h germinated seed	√	Stranded	4.5
Cotyledons and hypocotyl	Germination stage	√	Stranded	4.8
Root	Germination stage	√	Stranded	4.5
Apical bud	Primary leaves stage	√	Stranded	4.5
Stem	Primary leaves stage	√	Stranded	4.5
Flower	Reproduction stage	√	Stranded	4.5
7-day pod	Reproduction stage	√	Stranded	4.5
14-day pod	Reproduction stage	√	Stranded	4.5
14-day seed	Reproduction stage	√	Stranded	4.8
40-day pod	Reproduction stage	√	Stranded	4.8
40-day seed	Reproduction stage	√	Stranded	5.2
Nodules	Mature nodules (28-days after nodulation with S. fredii CCBAU45436)	√
Remaining root	Remaining root after nodules collection	√
Trifoliate	1st trifoliate opened		Non-stranded	2.6	SRR1185321
primary leaf	1st trifoliate opened		Non-stranded	2.7	SRR1185322
Root	1st trifoliate opened		Non-stranded	2.7	SRR1185323
Root	Not inoculated		Stranded	9.8	SRR8554359,SRR8554358
Nodule	Inoculated with CCBAU25509		Stranded	10.3	SRR8554357,SRR8554356
Remaining root	Inoculated with CCBAU25509		Stranded	10	SRR8554363,SRR8554362
Nodule	Inoculated with CCBAU45436		Stranded	10	SRR8554361,SRR8554360
Remaining root	Inoculated with CCBAU45436		Stranded	10.3	SRR8554365,SRR8554364
Leaf	Normal condition		Non-stranded	10.9	SRR8552881,SRR8552880,SRR8552883
Leaf	0.9% NaCl treatment for 1 h		Non-stranded	10.3	SRR8552882,SRR8552885,SRR8552884
Leaf	0.9% NaCl treatment for 2 h		Non-stranded	9.9	SRR8552887,SRR8552886,SRR8552879
Leaf	0.9% NaCl treatment for 4 h		Non-stranded	9.2	SRR8552878,SRR8552871,SRR8552870
Leaf	0.9% NaCl treatment for 24 h		Non-stranded	10.5	SRR8552869,SRR8552868,SRR8552875
Leaf	0.9% NaCl treatment for 48 h		Non-stranded	9.1	SRR8552874,SRR8552873,SRR8552872
Root	Normal condition		Non-stranded	11.2	SRR8552877,SRR8552876,SRR8552892
Root	0.9% NaCl treatment for 1 h		Non-stranded	10.9	SRR8552893,SRR8552890,SRR8552891
Root	0.9% NaCl treatment for 2 h		Non-stranded	11	SRR8552896,SRR8552897,SRR8552894
Root	0.9% NaCl treatment for 4 h		Non-stranded	10.7	SRR8552895,SRR8552888,SRR8552889
Root	0.9% NaCl treatment for 24 h		Non-stranded	10.8	SRR8552863,SRR8552862,SRR8552865
Root	0.9% NaCl treatment for 48 h		Non-stranded	10.7	SRR8552864,SRR8552867,SRR8552866
Total	NA		NA	234.7
* √ indicate sample selected for PacBio IsoSeq
# Accession number for sequencing data that were downloaded from NCBI SRA database.
