# Supplementary material for: A reference-grade wild soybean genome
Source: Nat Commun. 2019 Mar 14;10:1216. doi: 10.1038/s41467-019-09142-9 (PMC6418295; doi:10.1038/s41467-019-09142-9)
Supplement: Supplementary file 7 — Supplementary Data 3 [file 41467_2019_9142_MOESM7_ESM.xlsx]

## Sheet: Supplementary Data 3
Supplementary Data 3. Major QTL identified.
Agronomic traits	QTL name	Chromosome		LOD cutoff		Max LOD			Variance (%)			QTL position			Physical length(Kb)			Genetic distance (cM)			Known QTL(causal gene)	Overlapped region		Physical length of overlapped region (Kb)
		Wm82	W05	Wm82_v2	W05	Wm82_v2	W05	Wm82_v1*	Wm82_v2	W05	Wm82_v1*	Wm82_v2	W05	Wm82_v1*	Wm82_v2	W05	Wm82_v1*	Wm82_v2	W05	Wm82_v1*		Wm82_v2	W05	Wm82_v2	W05
Seed anthocyanin content #	Seed_anthocyanin_content_1_1	8	8	4.1	4.3	42.82	41.24	42.27	64.76	65.55	68.13	8,000,000-8,600,000	8,000,000-8,550,000	8,019,871-8,609,212	600	550	589.3	1.6	3.1	1.1	I (CHS gene cluster)	8,000,000-8,535,920	8046966-8,550,000	535.9	503
Pod no. per plant #	Pod_no_per_plant_1_1	13	11	3.9	4	6.06	5.33	7.27	13.17	13.74	15.58	39,700,000-40,450,000	47,350,000-48,100,000	38,761,376-40,041,964	750	750	1280.6	5.4	6.5	2.6		39,744,114-40,450,000	47,350,000-48,061,874	705.9	711.9
Seed no. per plant #	Seed_no_per_plant_1_1	13	11	3.8	4	6.52	8.31	6.46	13.72	18.4	17.59	39,700,000-40,450,000	47,350,000-48,100,000	38,761,376-40,041,964	750	750	1280.6	5.4	6.5	2.6		39,744,114-40,450,000	47,350,000-48,061,874	705.9	711.9
Growth period #	Growth_period_1_1	6	6	4	3.9	14.13	11.43	13.76	13.29	15	15.53	19,700,000-20,600,000	19,650,000-20,200,000	19,518,049-20,432,589	900	550	914.5	1.1	2.1	0.5	E1 (E1)	19,711,898-20,273,954	19,651,861-20,200,000	562.1	548.1
	Growth_period_1_2	10	10			10.98	9.11	11.34	12.93	15.4	15.44	44,250,000-45,350,000	45,800,000-46,900,000	43,782,110-45,008,063	1100	1100	1226	5.4	6	5.4	E2 (GmGIa)	44,265,404-45,350,000	45,800,000-46,894,494	1084.6	1094.5
	Growth_period_1_3	11	11			7.33	7.14	6.22	7.59	12.92	7.8	7,450,000-11,000,000	10,850,000-11,350,000	11,167,414-11,586,421	3550	500	419	5.9	3.2	1.8		10,820,091-11,000,000	10,850,000-11,024,172	179.9	174.2
	Growth_period_1_4	12	12			16.57	17.25	19.64	21.23	18.81	23	5,150,000-5,700,000	5,200,000-5,750,000	5,236,748-5,702,668	550	550	465.9	2.7	2.7	2.4		5,163,779-5,700,000	5,200,000-5,734,582	536.2	534.6
Salt tolerance #	Salt_tolerance_1_1	3	3	4.1	4	25.44	25.2	21.92	61.32	52.45	54.61	38,150,000-38,750,000	40,050,000-40,600,000	40,204,091-41,182,426	600	550	978.3	3.2	5.8	4.7	Ncl (GmCHX1)	38,193,655-38,750,000	40,050,000-40,598,560	556.3	548.6
Seed coat color #	Seed_coat_color_1_1	8	8	4.4	4	46.76	47.15	43.57	75.39	80.48	78.53	7,950,000-8,800,000	8,000,000-8,500,000	7,902,342-8,576,842	850	500	674.5	2.6	1.6	2.3	I (CHS gene cluster)	7,952,745-8,505,938	8,000,000-8,500,000	553.2	500
Pod color #	Pod_color_1_1	19	19	4.1	4	21.87	22.49	23.14	48.13	47.78	54.3	37,600,000-38,050,000	37,500,000-37,950,000	37,367,542-37,786,063	450	450	418.52	1.6	1.6	1.9		37,600,713-38,038,950	37,500,000-37,950,000	439	450
Trailing growth #	Trailing_growth_1_1	13	11	4	4.2	15.98	17.02	15.61	34.29	35.54	28.43	40,150,000-40,450,000	47,750,000-48,100,000	38,761,376-39,342,212	300	350	580.84	2.3	3.8	1.9		40,150,000-40,450,000	47,766,815-48,061,874	300	295.1
Leaf length/width ratio #	Leaf_length/width_ratio_1_1	20	20	4	4	14.05	13.81	14.02	27.81	25.81	35.92	35,700,000-36,350,000	38,750,000-39,450,000	34,864,294-35,465,896	650	700	601.6	2.1	2.5	2	Ln (JAGGED-1)	35,759,668-36,350,000	38,750,000-39,344,620	590.3	594.6
Nodule number per plant (infected with S. fredii strain CCBAU25509) #	Nodule_number_CCBAU25509_1_1	16	16	4	4	26.1	27.57	21.91	37.08	49.24	53.36	37,000,000-37,100,000	37,500,000-37,700,000	36,484,899-36,661,375	100	200	176.5	0.5	3.5	1.2	Rj2/Rfg1	37,000,000-37,100,000	37,543,698-37,638,604	100	94.9
Seed antioxidant content #	Seed_antioxidant_content_1_1	19	19	4	4	30.72	29.73	17.34	52.5	55.7	30.5	37,650,000-38,300,000	37,500,000-37,950,000	37,424,658-38,133,607	650	450	709	1.6	1.6	2.3		37,650,000-38,038,437	37,558,832-37,950,000	388.4	391.2
Seed total antioxidant content ##	Seed_total_antioxidant_content_2_1	19	19	4.1	4	33.26	34.74	29.94	73	73.08	62.14	37,650,000-37,950,000	37,550,000-37,900,000	37,457,038-37,665,887	300	350	208.8	1.1	1.1	1.3		37,650,000-37,950,000	37,558,832-37,861,897	300	303.1
Seed total phenolics ##	Seed_total_phenolics_2_1	19	19	4.2	4	34.74	39.93	33.9	70.98	76.03	64.27	37,650,000-37,950,000	37,550,000-37,900,000	37,457,038-37,665,887	300	350	208.8	1.1	1.1	1.3		37,650,000-37,950,000	37,558,832-37,861,897	300	303.1
Seed total flavonoids ##	Seed_total_flavonoids_2_1	18	18	3.9	3.8	5.11	4.71	8.47	10.94	12.11	19.27	49,900,000-52,900,000	50,350,000-53,550,000	52,716,510-58,291,463	3000	3200	5575	8.5	3	12		50,151,054-52,899,845	50,350,000-53,550,000	2748.8	3200
	Seed_total_flavonoids_2_2	19	19			15.7	15.84	14.75	32.84	34.87	31.69	37,450,000-37,850,000	37,400,000-37,900,000	37,315,018-38,134,523	400	500	819.5	2.1	3.2	4.8		37,452,452-37,850,000	37,400,000-37,807,589	397.5	407.6
Seed coat stay green #	Seed_coat_stay_green_1_1	1	1	10.3	4.7	19.5	16.58	Not reported	58.89	74.09	Not reported	53,000,000-53,350,000	53,600,000-54,100,000	Not reported	350	500	Not reported	2.2	2.1	NA	G	53,000,000-53,350,000	53,600,000-53,945,400	350	345.4
Seed size	Seed_size_1_1	18	18	4.3	3.5	7.46	8.84	Not reported	17.65	19.66	Not reported	12,550,000-14,200,000	12,100,000-13,250,000	Not reported	1650	1150	Not reported	5.2	7.1	NA		12,550,000-13,266,256	12,534,619-13,250,000	716.3	715.4
# phenotypic data from Reference 1
## phenotypic data from Reference 2
* Data from Reference 1 and 2
References
1. Qi, X.P. et al. Identification of a novel salt tolerance gene in wild soybean by whole-genome sequencing. Nat Commun 5, 10.1038/ncomms5340 (2014).
2. Li, M.W. et al. QTLs Regulating the Contents of Antioxidants, Phenolics, and Flavonoids in Soybean Seeds Share a Common Genomic Region. Front Plant Sci 7 (2016).
