# Supplementary material for: A reference-grade wild soybean genome
Source: Nat Commun. 2019 Mar 14;10:1216. doi: 10.1038/s41467-019-09142-9 (PMC6418295; doi:10.1038/s41467-019-09142-9)
Supplement: Supplementary file 8 — Supplementary Data 4 [file 41467_2019_9142_MOESM8_ESM.xlsx]

## Sheet: Supplementary Data 4
Supplementary Data 4. Comparison of sequence of selected genes in W05 and Wm82_v2.
QTL	Related gene	Gene function	W05			Wm82_v2
			Transcript ID	Allele type	Polymorphism	Transcript ID	Allele type	Polymorphism	References
Growth period (E1)	E1/FT1		Glysoja.06G015303.1	E1		NA	e1	R15T	1
Growth period (E2)	GmGIa	GIGANTEA ortholog	Glysoja.10G027808.1	ft2/e2	a non-sense mutation occurred at 10th exon, lead to truncated protein product	Glyma.10G221500.2	FT2/E2		2
Growth period (E3)	GmPhyA3	homologous of photoreceptor phytochrome A	Glysoja.19G052302.1	E3		Glyma.19G224200.1	E3	TE insertion within the last exon	3
Growth period (E4)	GmphyA2	homologous of photoreceptor phytochrome A	Glysoja.20G053618.1	E4-w05	L151S	Glyma.20G090000.1	E4		4
Growth period (E9)	FT2a	ortholog of Arabidopsis FLOWERING LOCUS T	Glysoja.16G043793.1	E9	No SORE-1 insertion at 1st intron	Glyma.16G150700.1	E9	No SORE-1 insertion at 1st intron	5
J	ELF3	ortholog of Arabidopsis EARLY FLOWERING 3 (ELF3)	Glysoja.04G008816.1	J-H15	R73G, R307M	Glyma.04G050200.1	J	.	6
Salt tolerance (Ncl)	GmCHX1	cation H+ exchanger	Glysoja.03G007428.1	GmCHX1		Glyma.03G171600.1	TE-inserted GmCHX1	Ty1/copia retrotransposon inserted into exon 3	7
Nodulation	Rj2/Rfg1	TIR-NBS-LRR class of disease resistance proteins	Glysoja.16G044365.1	rj2(rfg1)	K452, R490, Q731, E736, P743, E756, L758	Glyma.16G212300.1	rj2(Rfg1)	K452, R490, E731, N736, S743, D756, S758	8
Flower color (W1)	F3'5'H	flavonoid 3'5'-hydroxylase	Glysoja.13G035989.1	W1		Glyma.13G072100.1	w1	Replace 13bp coding sequences with 68 bp insertion at the 3rd exon	9
Flower color (W2)	R2R3 MYB	transcription factor	Glysoja.14G038730.1	W2		Glyma.14G154400.1	W2		10
Flower color (W3)	DFR1	dihydroflavonol 4-reductase	Glysoja.14G037960.1	w3-w05	~300bp indel at 5' UTR, 5bp deletion at the last exon result in pre-mature stop codon	Glyma.14G072700.1	w3	~300bp indel at 5' UTR	11
Flower color (W4)	DFR2	dihydroflavonol 4-reductase	Glysoja.17G046984.1	W4	R353Q	Glyma.17G252200.1	W4-Clark		12
flower color (Wm)	FLS	flavonol synthase	Glysoja.13G036087.1	Wm		Glyma.13G082300.1	Wm		13
Flower color (Wp)	F3H1	flavanone 3-hydroxylase	Glysoja.02G002997.1	Wp		Glyma.02G048400.1	Wp		14
Seed coat color (R)	R2R3 MYB	transcription factor	Glysoja.09G025074.1	R		Glyma.09G235100.1	R		15
Seed coat color (T)	F3'H	flavonoid-3'-hydroxylase	Glysoja.06G015246.1	T -w05	R245K, A462T	Glyma.06G202300.1	T		16
Seed coat color (G)	G	CAAX amino-terminal protease	Glysoja.01G002080.1	G		Glyma.01G198500.2	g		17
References:
1	Xia, Z.J. et al. Positional cloning and characterization reveal the molecular basis for soybean maturity locus E1 that regulates photoperiodic flowering. Proc Natl Acad Sci U S A 109, E2155-E2164 (2012).
2	Watanabe, S. et al. A Map-Based Cloning Strategy Employing a Residual Heterozygous Line Reveals that the GIGANTEA Gene Is Involved in Soybean Maturity and Flowering. Genetics 188, 395-U260 (2011).
3	Watanabe, S. et al. Map-Based Cloning of the Gene Associated With the Soybean Maturity Locus E3. Genetics 182, 1251-1262 (2009).
4	Liu, B. et al. Genetic Redundancy in Soybean Photoresponses Associated With Duplication of the Phytochrome A Gene. Genetics 180, 995-1007 (2008).
5	Zhao, C. et al. A recessive allele for delayed flowering at the soybean maturity locus E9 is a leaky allele of FT2a, a FLOWERING LOCUS T ortholog. Bmc Plant Biol 16 (2016).
6	Lu, S.J. et al. Natural variation at the soybean J locus improves adaptation to the tropics and enhances yield. Nat Genet 49, 773-779 (2017).
7	Qi, X.P. et al. Identification of a novel salt tolerance gene in wild soybean by whole-genome sequencing. Nat Commun 5, 10.1038/ncomms5340 (2014).
8	Yang, S.M., Tang, F., Gao, M.Q., Krishnan, H.B. & Zhu, H.Y. R gene-controlled host specificity in the legume-rhizobia symbiosis. Proc Natl Acad Sci U S A 107, 18735-18740 (2010).
9	Takahashi, R., Morita, Y., Nakayama, M., Kanazawa, A. & Abe, J. An Active CACTA-Family Transposable Element is Responsible for Flower Variegation in Wild Soybean Glycine soja. Plant Genome 5, 62-70 (2012).
10	Takahashi, R., Benitez, E.R., Oyoo, M.E., Khan, N.A. & Komatsu, S. Nonsense Mutation of an MYB Transcription Factor Is Associated with Purple-Blue Flower Color in Soybean. J Hered 102, 458-463 (2011).
11	Park, G.T. et al. Elucidation of Molecular Identity of the W3 Locus and Its Implication in Determination of Flower Colors in Soybean. Plos One 10 (2015).
12	Yan, F. et al. Allelic variation of soybean flower color gene W4 encoding dihydroflavonol 4-reductase 2. Bmc Plant Biol 14 (2014).
13	Takahashi, R. et al. A single-base deletion in soybean flavonol synthase gene is associated with magenta flower color. Plant Mol Biol 63, 125-135 (2007).
14	Zabala, G. & Vodkin, L.O. The wp mutation of Glycine max carries a gene-fragment-rich transposon of the CACTA superfamily. Plant Cell 17, 2619-2632 (2005).
15	Gillman, J.D., Tetlow, A., Lee, J.D., Shannon, J.G. & Bilyeu, K. Loss-of-function mutations affecting a specific Glycine max R2R3 MYB transcription factor result in brown hilum and brown seed coats. Bmc Plant Biol 11 (2011).
16	Toda, K. et al. A single-base deletion in soybean flavonoid 3 '-hydroxylase gene is associated with gray pubescence color. Plant Mol Biol 50, 187-196 (2002).
17	Wang, M. et al. Parallel selection on a dormancy gene during domestication of crops from multiple families. Nat Genet 50, 1435-1441 (2018).
