# Supplementary material for: A reference-grade wild soybean genome
Source: Nat Commun. 2019 Mar 14;10:1216. doi: 10.1038/s41467-019-09142-9 (PMC6418295; doi:10.1038/s41467-019-09142-9)
Supplement: Supplementary file 9 — Supplementary Data 5 [file 41467_2019_9142_MOESM9_ESM.xlsx]

## Sheet: Supplementary Data 5
Supplementary Data 5. GO enrichment of accession specific TE affected genes.
Comparison	GO-ID	Description	Subset frequency	Total freq	P-value	corr P-value	GO namespace#
Wm82_v2 specific TE affected gene (Reference to W05)	GO:0008152	metabolic process	113/139	13343/20130	6.2656e-05	0.0275	BP
	GO:0071704	organic substance metabolic process	88/139	9645/20130	0.00017706	0.0275	BP
	GO:0044238	primary metabolic process	85/139	9219/20130	0.00018719	0.0275	BP
	GO:0006281	DNA repair	9/139	302/20130	0.00025506	0.0275	BP
	GO:0006974	cellular response to DNA damage stimulus	9/139	307/20130	0.00028782	0.0275	BP
	GO:0006259	DNA metabolic process	13/139	621/20130	0.00037618	0.0275	BP
	GO:0043170	macromolecule metabolic process	66/139	6739/20130	0.00041515	0.0275	BP
	GO:0033554	cellular response to stress	9/139	324/20130	0.00042635	0.0275	BP
	GO:0090304	nucleic acid metabolic process	23/139	1576/20130	0.00048685	0.027913	BP
	GO:0032392	DNA geometric change	6/139	152/20130	0.00066092	0.028938	BP
	GO:0032508	DNA duplex unwinding	6/139	152/20130	0.00066092	0.028938	BP
	GO:0009585	red, far-red light phototransduction	2/139	7/20130	0.00097181	0.028938	BP
	GO:0009639	response to red or far red light	2/139	7/20130	0.00097181	0.028938	BP
	GO:0007602	phototransduction	2/139	7/20130	0.00097181	0.028938	BP
	GO:0010017	red or far-red light signaling pathway	2/139	7/20130	0.00097181	0.028938	BP
	GO:0071489	cellular response to red or far red light	2/139	7/20130	0.00097181	0.028938	BP
	GO:0051276	chromosome organization	9/139	366/20130	0.0010148	0.028938	BP
	GO:0009581	detection of external stimulus	2/139	8/20130	0.0012899	0.028938	BP
	GO:0009582	detection of abiotic stimulus	2/139	8/20130	0.0012899	0.028938	BP
	GO:0009583	detection of light stimulus	2/139	8/20130	0.0012899	0.028938	BP
	GO:0009584	detection of visible light	2/139	8/20130	0.0012899	0.028938	BP
	GO:0051606	detection of stimulus	2/139	8/20130	0.0012899	0.028938	BP
	GO:0018298	protein-chromophore linkage	2/139	8/20130	0.0012899	0.028938	BP
	GO:0018193	peptidyl-amino acid modification	7/139	243/20130	0.0015167	0.032609	BP
	GO:0004386	helicase activity	9/194	199/28673	9.1755e-06	0.0028719	MF
	GO:0140097	catalytic activity, acting on DNA	8/194	261/28673	0.000425	0.039256	MF
	GO:0008094	DNA-dependent ATPase activity	4/194	55/28673	0.00052912	0.039256	MF
	GO:0003678	DNA helicase activity	6/194	152/28673	0.00060766	0.039256	MF
	GO:0003824	catalytic activity	117/194	13917/28673	0.00062709	0.039256	MF
ZH13 specific TE affected gene (Reference to W05)	GO:0044238	primary metabolic process	79/130	9219/20130	0.0004102	0.049247	BP
	GO:0043170	macromolecule metabolic process	62/130	6739/20130	0.00052794	0.049247	BP
	GO:0005976	polysaccharide metabolic process	7/130	218/20130	0.00054373	0.049247	BP
	GO:0006074	(1->3)-beta-D-glucan metabolic process	3/130	27/20130	0.00068726	0.049247	BP
	GO:0006075	(1->3)-beta-D-glucan biosynthetic process	3/130	27/20130	0.00068726	0.049247	BP
	GO:0009250	glucan biosynthetic process	5/130	109/20130	0.00071029	0.049247	BP
	GO:0000148	1,3-beta-D-glucan synthase complex	3/42	27/7137	0.00050247	0.037685	CC
	GO:0016757	transferase activity, transferring glycosyl groups	17/185	890/28673	6.9702e-05	0.018471	MF
W05 specific TE affected gene (Reference to Wm82_v2)	GO:0016973	poly(A)+ mRNA export from nucleus	2/165	2/20109	6.6922e-05	0.039071	BP
	GO:0009233	menaquinone metabolic process	2/165	3/20109	0.00019968	0.039071	BP
	GO:0009234	menaquinone biosynthetic process	2/165	3/20109	0.00019968	0.039071	BP
	GO:0036094	small molecule binding	70/238	5706/28751	0.00025676	0.034129	MF
	GO:0000166	nucleotide binding	67/238	5451/28751	0.00034945	0.034129	MF
	GO:1901265	nucleoside phosphate binding	67/238	5451/28751	0.00034945	0.034129	MF
	GO:0032559	adenyl ribonucleotide binding	56/238	4447/28751	0.00070294	0.039773	MF
	GO:0030554	adenyl nucleotide binding	56/238	4453/28751	0.00072642	0.039773	MF
	GO:0043168	anion binding	66/238	5512/28751	0.00081446	0.039773	MF
W05 specific TE affected gene (Reference to ZH13)	GO:0036094	small molecule binding	70/232	5676/28238	0.00016504	0.039744	MF
	GO:0000166	nucleotide binding	66/232	5423/28238	0.00040418	0.039744	MF
	GO:1901265	nucleoside phosphate binding	66/232	5423/28238	0.00040418	0.039744	MF
# BP: Biological Process; CC: Cellular Component; MF: Molecular Function
