# Supplementary material for: A reference-grade wild soybean genome
Source: Nat Commun. 2019 Mar 14;10:1216. doi: 10.1038/s41467-019-09142-9 (PMC6418295; doi:10.1038/s41467-019-09142-9)
Supplement: Supplementary file 10 — Supplementary Data 6 [file 41467_2019_9142_MOESM10_ESM.xlsx]

## Sheet: Supplementary Data 6
Supplementary Data 6. Sample information, data generation and de novo OM assembly for multiple soybean accessions
Soybean accessions	Name	Wild/cultivated	Place of origin/popularization	Raw optical molecules		Filtered optical molecules		Optical contigs			Seed coat color
				Number of molecules	Total molecule length (Gb)	Number of molecules	Total molecule length (Gb)	Number of contigs	Contig N50 (Kb)	Total contig length (Mb)
J01	Masshokutou (Kou 503)	Cultivated	China (Origin)/Tohoku region, Japan (Popularization)	2835371	240.076	332591	86.665	1682	768	1003.1	Brown
J02	Fukuyutaka	Cultivated	Kyushu and Okinawa, Japan	3280277	298.996	484435	134.932	2114	574	1036	Colorless
J03	Misuzu Daizu	Cultivated	Nagano, Japan	4924277	386.048	435220	111.136	2528	497	1122.3	Colorless
C01	Wenfeng7	Cultivated	Shandong, China	1442631	145.149	277288	66.988	1719	865	1116.7	Colorless
C02	Tiefeng8	Cultivated	Liaoning, China	2512012	238.054	413974	106.253	1540	924	1059.4	Colorless
C07	Hark	Cultivated	Iowa, USA	4742407	422.809	594271	171.346	1381	1103	1075.7	Colorless
C12	Jindou21	Cultivated	Shanxi, China	2396382	219.327	360724	84.077	1898	483	896.8	Colorless
W01	Beijing1	Wild	Beijing area, China	1699256	189.012	368522	95.779	2198	512	1002.9	Black
W02	Donggou1	Wild	Liaoning, China	3117644	257.707	405791	93.003	2328	608	1174.1	Black
W13	Yimeng15	Wild	Inner Mongolia, China	1515777	143.451	229421	50.382	2316	335	745	Black
K02	CWS5090	Wild	Korea	4179092	363.562	439305	140.235	2881	520	1354.8	Black
Total	NA	NA	NA	32645126	2904.19	4341542	1140.8	NA	NA	NA	NA
