# Supplementary material for: A reference-grade wild soybean genome
Source: Nat Commun. 2019 Mar 14;10:1216. doi: 10.1038/s41467-019-09142-9 (PMC6418295; doi:10.1038/s41467-019-09142-9)
Supplement: Supplementary file 11 — Source Data [file 41467_2019_9142_MOESM11_ESM.xlsx]

## Sheet: Figure 2b
Figure 2b Source Data

## Sheet: Supplementary Figure 6
Supplementary Figure 6 Source Data
